# Supplementary material for: Ancient DNA reveals a family ossuary and long-distance migration on the Pacific coast before the Inca Empire
Source: Nat Commun. 2026 May 22;17:4222. doi: 10.1038/s41467-026-72216-y (PMC13197425; doi:10.1038/s41467-026-72216-y)
Supplement: Supplementary file 3 — Supplementary Data 1 [file 41467_2026_72216_MOESM3_ESM.xlsx]

## Sheet: 1a. Skeletal Data
Sample ID	Area	Context	Tomb Type	Sex	Age at death	Pigment	Cranial Modification	Genetically Homogenous Group
LHA2	Coast / Lower Valley	Las Huacas	Communal Ossuary	F	20-30	Present	Tabular	Peru_LasHuacas1_LH
LHA12	Coast / Lower Valley	Las Huacas	Communal Ossuary	M	30-40	Present	Tabular	Peru_LasHuacas1_LH
LHA14	Coast / Lower Valley	Las Huacas	Communal Ossuary	F	30-40	Present	Tabular	Peru_LasHuacas1_LH
LHA 19	Coast / Lower Valley	Las Huacas	Communal Ossuary	M	35-50	Present	Tabular	Not assigned
LHA23	Coast / Lower Valley	Las Huacas	Communal Ossuary	M	35-50	Present	Tabular	Contaminated
LHA 25	Coast / Lower Valley	Las Huacas	Communal Ossuary	F	35-45	Present	Tabular	Not assigned
LHA27	Coast / Lower Valley	Las Huacas	Communal Ossuary	M	35-45	Present	Tabular	Peru_LasHuacas1_LH
LHA28	Coast / Lower Valley	Las Huacas	Communal Ossuary	M	25-35	Present	Tabular	Contaminated
LHA 29	Coast / Lower Valley	Las Huacas	Communal Ossuary	U	45752	Absent	Unknown	Not assigned
LHA30	Coast / Lower Valley	Las Huacas	Communal Ossuary	U	45974	Present	Tabular	Peru_LasHuacas1_LH
LHA34	Coast / Lower Valley	Las Huacas	Communal Ossuary	F	35-55	Present	Tabular	Peru_LasHuacas1_LH
LHA67	Coast / Lower Valley	Las Huacas	Disturbed	M	20-35	Absent	Absent	Peru_LasHuacas2_LH
LHA_IND3	Coast / Lower Valley	Las Huacas	Extended Individual	U	45721	Absent	Tabular	Not assigned
LHA13/IND 4	Coast / Lower Valley	Las Huacas	Extended Individual	F	28-35	Absent (too minimal)	Tabular	Peru_LasHuacas1_LH
LHA190/IND 8	Coast / Lower Valley	Las Huacas	Extended Individual	U	45784	Absent	Tabular	Not assigned
JUC12	Middle Valley	UC26 Tomb 18	Chullpa	U	>20	Absent	Unknown	Peru_Chincha2_LIP
JUC15	Middle Valley	UC25 Tomb 8	Chullpa	F	35-50	Present	Tabular	Peru_Chincha1_LIP
JUC17	Middle Valley	UC26 Tomb1	Chullpa	M	35-50	Absent	Tabular	Peru_Chincha1_LH
JUC19 (JUC20)	Middle Valley	UC26 Tomb 14	Chullpa	F	35-50	Absent	Tabular	Peru_Chincha1_LH
JUC24	Middle Valley	UC25 Tomb 8	Chullpa	M	35-50	Present	Unknown	Peru_Chincha1_LIP
JUC29	Middle Valley	UC37 Tomb 16	Chullpa	M	35-50	Present	Tabular	Peru_Chincha1_LIP
JUC30 (JUC34)	Middle Valley	UC37 Tomb 9	Chullpa	M	35-50	Uncertain	Unknown	Chincha2_LH / contaminated
JUC33	MIdle Valley	UC37 Tomb 9	Chullpa	M	35-50	Uncertain	Unknown	Peru_Chincha1_LH
JUC35	Middle Valley	UC65A Tomb 3	Cist	F	>20	Absent	Tabular	Peru_Chincha-CIST-Tomb_LIP
JUC37	Middle Valley	UC79 Tomb 3	Chullpa	M	>20	Present	Unknown	Peru_Chincha1_LIP
JUC61	Middle Valley	Sector B Cist (U1)	Cist	M	40-55	Absent	Unknown	Peru_Chincha-CIST-Tomb_LIP
JUC85	Middle Valley	Sector B Chullpa (U5-9)	Chullpa	F	45-55	Absent	Unknown	Peru_Chincha1_LH
JUC26 (JUC27)	Middle Valley	UC26 Tomb 2	Chullpa	M	35-50	Present	Unknown	Peru_Chincha1_LH
UC8_8168	Middle Valley	UC-008 Tomb 1	Chullpa	F	>20	Absent	Unknown	Peru_Chincha_LH.SG - Bongers 2021
UC8_8173	Middle Valley	UC-008 Tomb 1	Chullpa	M	>20	Absent	Unknown	Peru_Chincha_LH.SG - Bongers 2021
UC16_12	Middle Valley	UC-012 Tomb 33	Chullpa	F	>20	Absent	Unknown	Peru_Chincha_LH.SG - Bongers 2021
UC16_24	Middle Valley	UC-012 Tomb 33	Chullpa	M	>20	Absent	Unknown	Peru_Chincha_LH.SG - Bongers 2021
UC16_25	Middle Valley	UC-012 Tomb 33	Chullpa	F	>20	Absent	Unknown	Peru_Chincha_LH.SG - Bongers 2021
UC16_20	Middle Valley	UC-012 Tomb 33	Chullpa	M	>20	Absent	Unknown	Peru_Chincha_LH.SG - Bongers 2021
JUC 73	Middle Valley	Sector B Cist (U1)	Cist	M	40-55	Absent	Unknown	Not assigned
U= Unknown
F= Probable Female
M = Probable Male

## Sheet: 1b. Modeled Burial Dates
Bayesian model of radiocarbon dates
All probability distributions are non-normal, so we report median and 95% ranges.
Modeled results are italicized, following Bayesian reporting conventions.
								% Marine Diet
		Birth		Birth		Death		Prior estimate from MixSIAR		Posterior estimate from OxCal
Valley area	Individual	Calibrated (AD)		Modeled		Modeled
	(non-human samples shaded gray)	Median (~)	0.95	Median (~)	0.95	Median (~)	0.95	Median (~)	0.95	Median (~)	0.95
Lower	Grandmother of LHA12, LHA13 & LHA 27			1280	1240–1340
Lower	Maize, Lote 7696	1310	1270–1390			1290	1270–1310
Lower	LHA12's & LHA27's mother			1300	1260–1370
Lower	LHA12	1350	1200–1500	1320	1280–1390	1360	1310–1420	27	0–74	21	0–52
Lower	LHA27	1340	1170–1480	1330	1280–1390	1370	1320–1430	28	0–74	29	1–63
Lower	LHA30	1370	1210–1620	1360	1290–1450	1370	1300–1460	34	0–81	28	0–80
Lower	LHA23	1330	1200–1450	1340	1270–1400	1380	1310–1450	26	0–68	29	1–64
Lower	LHA25	1330	1140–1500	1340	1260–1410	1380	1300–1450	32	0–80	33	1–73
Lower	LHA19	1340	1140–1600	1340	1270–1420	1380	1310–1460	33	0–81	31	1–74
Lower	LHA34	1350	1210–1460	1340	1290–1390	1380	1330–1440	22	0–68	17	0–45
Lower	LHA14	1370	1210–1610	1350	1300–1410	1380	1340–1450	27	0–78	20	0–52
Lower	LHA28	1370	1210–1610	1350	1290–1440	1380	1320–1470	29	0–84	23	0–65
Lower	LHA29	1380	1250–1610	1380	1290–1460	1390	1300–1460	23	0–72	21	0–68
Lower	Wood, Lote 5694B.2	1420	1400–1440			1420	1400–1440
Lower	LHA2	1420	1210–1650	1410	1310–1470	1430	1330–1490	42	11–75	41	10–70
Lower	Charcoal, U33C4B, 16, 5640?	1420	1400–1440			1450	1430–1470
Lower	LHA13/Ind 4	1380	1260–1610	1430	1400–1480	1460	1430–1510	23	0–75	55	28–92
Lower	Maize, LHA_M maize	1460	1440–1620			1460	1440–1500
Lower	LHA190/Ind 8	1430	1230–1660	1460	1430–1510	1470	1430–1510	39	0–81	65	39–94
Lower	Cist hair F34, Lote 5509B.1	1480	1220–1810			1480	1440–1520
Lower	LHA_Ind3	1570	1310–1930	1480	1430–1540	1490	1430–1540	42	1–85	32	2–65
Lower	Offering between textile layers in F17	1500	1450–1620			1490	1460–1510
Lower	LHA67	1540	1310–1800	1470	1430–1510	1510	1470–1550	32	1–87	31	5–59
Lower	Reed, Lote 7763B	1560	1500–1650			1520	1500–1550
Middle	JUC73	1200	1040–1280	1240	1170–1280	1290	1210–1330	9	0–33	17	0–68
Middle	JUC35	1200	1030–1290	1250	1160–1370	1290	1200–1370	15	0–56	30	0–88
Middle	Reed, Lote 7014	1350	1290–1400			1350	1290–1400
Middle	Reed, Lote 10134	1350	1300–1400			1350	1300–1400
Middle	Maize, Lote 10218	1350	1300–1400			1350	1300–1400
Middle	JUC29	1320	1210–1410	1320	1260–1390	1360	1300–1440	17	0–63	23	0–62
Middle	JUC15	1330	1220–1420	1340	1270–1400	1380	1310–1440	17	0–61	21	0–59
Middle	JUC37	1340	1280–1410	1340	1280–1390	1380	1320–1440	8	0–36	4	0–14
Middle	JUC12	1340	1200–1460	1350	1280–1410	1390	1310–1460	28	0–64	29	2–60
Middle	JUC24	1340	1210–1440	1350	1270–1410	1390	1310–1450	20	0–65	22	0–60
Middle	JUC26 = JUC27	1360	1280–1450	1350	1290–1430	1390	1330–1470	14	0–53	11	0–47
Middle	JUC17	1420	1280–1620	1410	1310–1490	1450	1350–1540	23	0–75	24	0–64
Middle	UC8_8173	1460	1300–1640	1430	1390–1510	1480	1430–1560	23	0–72	22	0–65
Middle	UC16_12*	1440	1300–1630	1430	1390–1530			21	0–69	23	0–69
Middle	JUC20 = JUC19	1500	1290–1790	1450	1400–1530	1490	1440–1580	32	0–79	33	0–69
Middle	JUC34 = JUC30	1500	1290–1680	1450	1400–1530	1490	1440–1570	30	0–78	32	0–69
Middle	UC8_8168	1550	1400–1790	1470	1430–1550	1520	1470–1600	23	0–67	16	0–47
Middle	Reed, Lote 7015	1560	1460–1650			1520	1460–1600
Middle	Reed, Lote 7016	1580	1460–1800			1530	1500–1590
Middle	UC_16_24*	1510	1400–1650	1470	1420–1570			16	0–64	24	0–58
				Start		End
				Modeled		Modeled
				Median (~)	0.95	Median (~)	0.95
Middle	Start all deaths in middle Chincha			1260	1180–1320
Lower	Start Main Room, Las Huacas			1260	1220–1280
Lower	Start deaths of people found in F17			1290	1240–1350
Lower	End grandmother's family tree from F17					1370	1310–1430
Lower	End Las Huacas					1530	1500–1570
Middle	End deaths and tombs in middle Chincha					1560	1510–1650
*Dated sample on an unspecified tooth. The date in the birth column is the unmodeled calibration, which should less than twenty years after birth. There is no death date estimate, since age of death was not estimated.

## Sheet: 1c. KCC C14 Lab Reports
KECK CARBON CYCLE AMS FACILITY
EARTH SYSTEM SCIENCE DEPT, UC IRVINE
Facility	Site	Context	Material	UCIAMS	Sample name	Other ID	fraction	±	D14C	±	14C age	±	>30kDa collagen	d15N	d13C	%N	%C	C/N	C/N
				#			Modern		(‰)		(BP)		yield(%)	(‰)	(‰)			(wt%/wt%)	(atomic)
KCC1	Las Huacas	Feature 25	Tooth (Max LM2)	250722	LHA13/Ind 4		0.9215	0.0013	-78.5	1.3	655	15	4.2	14.2	-9.7	15.4	44.1	2.9	3.4
KCC1	Las Huacas	Feature 85	Bone (vertebra L1)	250723	LHA190/Ind8		0.9221	0.0017	-77.9	1.7	650	15	7.6	17.5	-10.3	15.5	44.9	2.9	3.4
KCC1	Las Huacas	Feature 17	Tooth (Max LM1)	250724	LHA23		0.9105	0.0017	-89.5	1.7	755	20	6.6	14	-11.7	15.3	44.2	2.9	3.4
KCC1	Las Huacas	Feature 33	Corn	250737	LHA_M maize		0.9452	0.0015	-54.8	1.5	450	15
KCC2	Las Huacas	Feature 17	Tooth (Max LM2)	270813	LHA2	#2	0.9219	0.0019	-78.1	1.9	655	20	0.7	15.2	-10.4	15.1	39.8	2.6	3.1
KCC2	Las Huacas	Feature 17	Tooth (Max RM1)	270814	LHA12	#3	0.9129	0.002	-87.1	2	730	20	2.2	14.8	-10.2	15.4	41	2.7	3.1
KCC2	Las Huacas	Feature 17	Tooth (Max LM1)	270815	LHA14	#4	0.9185	0.0019	-81.5	1.9	685	20	2.5	14.6	-10.9	16	42.4	2.6	3.1
KCC2	Las Huacas	Feature 17	Bone (vomer)	270816	LHA19	#5	0.9126	0.0022	-87.4	2.2	735	20	13	16.4	-9.8	16.4	44	2.7	3.1
KCC2	Las Huacas	Feature 17	Bone (vomer and nasal concha)	270817	LHA25	#6	0.9113	0.002	-88.7	2	745	20	7	15.8	-10.3	16.6	44.5	2.7	3.1
KCC2	Las Huacas	Feature 17	Tooth (Max RM1)	270818	LHA27	#7	0.9107	0.0019	-89.3	1.9	750	20	1.2	15.8	-9.2	16	42.2	2.6	3.1
KCC2	Las Huacas	Feature 17	Tooth (Max RM1)	270819	LHA28	#8	0.9178	0.0022	-82.2	2.2	690	20	5.1	15.2	-9.9	16.2	42.7	2.6	3.1
KCC2	Las Huacas	Feature 17	Bone (spenoid)	270820	LHA29	#9	0.9225	0.0019	-77.5	1.9	650	20	13.8	14.5	-9.3	16.4	44.1	2.7	3.1
KCC2	Las Huacas	Feature 17	Tooth (Max LPM4)	270821	LHA30	#10	0.916	0.0019	-84	1.9	705	20	1	16.6	-9.8	15.5	40.6	2.6	3.1
KCC2	Las Huacas	Feature 17	Tooth (Mand RM2)	270822	LHA34	#11	0.9167	0.0019	-83.3	1.9	700	20	3.2	13.3	-10.1	16.5	43.5	2.6	3.1
KCC2	Las Huacas	Feature 2	Tooth (Max LM1)	270823	LHA67	#13	0.939	0.0019	-61	1.9	505	20	2.9	15.6	-11.5	16.4	43	2.6	3.1
KCC2	Las Huacas	Feature 12	Tooth (Max DLM2)	270824	LHA_Ind3	#14	0.9419	0.002	-58.1	2	480	20	2.6	18.3	-13.1	16	42.3	2.6	3.1
KCC2	UC-026	Tomb 18	Tooth (LP4)	270825	JUC12	#15	0.9114	0.0019	-88.6	1.9	745	20	3.9	13.2	-10.6	16.3	43	2.6	3.1
KCC2	UC-025	Tomb 8	Tooth (RM1)	270826	JUC15	#16	0.9116	0.002	-88.4	2	745	20	3.2	13.8	-10.9	16.2	43	2.6	3.1
KCC2	UC-026	Tomb 1	Tooth (LM1)	270827	JUC17	#17	0.9264	0.002	-73.6	2	615	20	2.8	15.5	-12	16.3	43	2.6	3.1
KCC2	UC-026	Tomb 14	Tooth (LM1)	270828	JUC20	#18	0.9345	0.002	-65.5	2	545	20	3.1	17.4	-11.6	16.2	42.7	2.6	3.1
KCC2	UC-025	Tomb 8	Tooth (LM1)	270829	JUC24	#19	0.9125	0.0019	-87.5	1.9	735	20	1.1	14.9	-10.3	15.2	40.3	2.6	3.1
KCC2	UC-026	Tomb 2	Tooth (RP4)	270830	JUC26	#20	0.9197	0.0019	-80.3	1.9	675	20	3	12.5	-11.1	16.1	42.1	2.6	3
KCC2	UC-037	Tomb 16	Tooth	270831	JUC29	#21	0.9104	0.0019	-89.6	1.9	755	20	2.3	13.9	-10.6	15.7	41.4	2.6	3.1
KCC2	UC-037	Tomb 9	Tooth	270832	JUC34	#22	0.9346	0.002	-65.4	2	545	20	2.2	17.3	-11.1	16.2	42.9	2.6	3.1
KCC2	UC-065A	Tomb 3	Tooth (RM1)	270833	JUC35	#23	0.8928	0.0018	-107.2	1.8	910	20	0.7	13.4	-10	13.9	36.6	2.6	3.1
KCC2	UC-079	Tomb 3	Tooth (RM1)	270834	JUC37	#24	0.9176	0.0022	-82.4	2.2	690	20	2.1	9.7	-11.1	15.9	41.6	2.6	3.1
KCC2	Sector B	Cist (U1)	Tooth (RM2)	270835	JUC73	#25	0.8945	0.0019	-105.5	1.9	895	20	2.6	9.7	-11.1	15.9	42.2	2.6	3.1
KECK CARBON CYCLE AMS FACILITY (KCC1)
EARTH SYSTEM SCIENCE DEPT, UC IRVINE
Stuiver and Polach (Radiocarbon, v. 19, p.355, 1977).
Sample preparation backgrounds have been subtracted, based on measurements of 14C-free wood (organics) and bone (bones).
All results have been corrected for isotopic fractionation according to the conventions of Stuiver and Polach (1977), with d13C values measured on
prepared graphite using the AMS spectrometer. These can differ from d13C of the original material, and are not shown.
Comments:
The organic sample was treated with acid-base-acid (1N HCl and 1N NaOH, 75°C) prior to combustion.
The bone samples were decalcified in 1N HCl, gelatinized at 60°C and pH 2, and ultrafiltered to select a high molecular wt fraction (>30kDa).
d13C and d15N values shown were measured to a precision of <0.1‰ and <0.2‰, respectively, on aliquots of ultrafiltered collagen, using a Fisons
NA1500NC elemental analyzer/Finnigan Delta Plus isotope ratio mass spectrometer.
KECK CARBON CYCLE AMS FACILITY (KCC2)
EARTH SYSTEM SCIENCE DEPT, UC IRVINE
Radiocarbon concentrations are given as fractions of the Modern standard, D14C, and conventional radiocarbon age, following the conventions of Stuiver and Polach (Radiocarbon, v. 19, p.355, 1977).
All results have been corrected for isotopic fractionation according to the conventions of Stuiver and Polach (1977), with d13C values measured on
prepared graphite using the AMS spectrometer. These can differ from d13C of the original material, and are not shown.
Comments:
These samples were decalcified in 1N HCl, gelatinized at 60°C and pH 2, and ultrafiltered to select a high molecular wt fraction (>30kDa).
d13C and d15N values shown were measured to a precision of <0.1‰ and <0.2‰, respectively, on aliquots of ultrafiltered collagen, using a Fisons
NA1500NC elemental analyzer/Finnigan Delta Plus isotope ratio mass spectrometer.

## Sheet: 1d. NOSAMS C14 Lab Reports
Site	Context	Material	Receipt #	Date Reported	Submitter Identification	Type	Process	Accession #	F Modern	Fm Err	d13C Corr	Age	Age Err	d13C Source	D14C
Las Huacas	Feature 34	Hair	159969	2019-07-29	29, 5509B.1	Other	(OC) Organic Carbon	OS-149340	0.9251	0.002	*	625	15	Not Measured
Las Huacas	Feature 17	Cotton	159513	2019-07-16	2, 4758B	Plant/Wood	(OC) Organic Carbon	OS-149177	0.9473	0.0021	*	435	20	Not Measured	-60.38
Las Huacas	Feature 17	Maize	159514	2019-07-16	4760-05-01	Plant/Wood	(OC) Organic Carbon	OS-149178	0.9544	0.002	*	375	15	Not Measured	-53.27
Las Huacas	Feature 10	Reed	159520	2019-07-16	15, 7763B	Plant/Wood	(OC) Organic Carbon	OS-149183	0.9585	0.0019	*	340	15	Not Measured	-49.19
Las Huacas	Feature 104	Maize	159525	2019-07-16	21, 7696	Charcoal	(OC) Organic Carbon	OS-149226	0.9133	0.0022	*	730	20	Not Measured	-94.16
Las Huacas	Unit 33 Level 6	Wood	159526	2019-07-16	23, 5694B.2	Plant/Wood	(OC) Organic Carbon	OS-149227	0.9324	0.0021	*	560	20	Not Measured	-75.13
Las Huacas	Unit 33 Level 4B	Charcoal	159521	2019-07-16	16, 5640	Charcoal	(OC) Organic Carbon	OS-149184	0.9319	0.0019	*	565	15	Not Measured	-75.6
National Ocean Sciences Accelerator Mass Spectrometry Facility (NOSAMS)
Woodshole Oceanographic Institute
* The asterisks indicate that the radiocarbon result was corrected for isotopic fractionation using unreported d13C values measured on the accelerator.
The Fraction Modern reported requires no further correction for fractionation. Stable isotope d13C results reported in column 13 should not be used to post-correct.
