# Supplementary material for: Ancient DNA reveals a family ossuary and long-distance migration on the Pacific coast before the Inca Empire
Source: Nat Commun. 2026 May 22;17:4222. doi: 10.1038/s41467-026-72216-y (PMC13197425; doi:10.1038/s41467-026-72216-y)
Supplement: Supplementary file 4 — Supplementary Data 2 [file 41467_2026_72216_MOESM4_ESM.xlsx]

## Sheet: 2A
Supplementary Data 2a: Overview of individuals studied in this paper and basic sequencing statistics
UCSC Code	Site	Burial Context	14C Age (BP)	Assigned Group	total sequencing reads	autosomal SNPs covered	Avg length all mapped reads	Damage in final nucleotide	Chromosomal sex estimates	Y chrom. calls (ISOGG 2019)	MT_Haplotype	mtDNA contamination estimate	ANGSD point estimate of X chromosome contamination	ANGSD standard error of X chromosome contamination	Data Reported
JUC12	Middle Chincha Valley	UC26_Tomb18	745±20	Peru_Chincha2_LIP	2113009	153500	53.6056	3.94	XX	XX		(0.5 .. 1.3 .. 3.3%)	N/A (female)	-	this study
JUC15	Middle Chincha Valley	UC25_Tomb8	745±20	Peru_Chincha1_LIP	9093331	287186	61.9423	3.14	XX	XX	A2	(1.3 .. 1.9 .. 2.8%)	N/A (female)	-	this study
JUC17	Middle Chincha Valley	UC26_Tomb1	615±20	Peru_Chincha1_LH	43461049	346679	55.9744	3.67	XY	n.d.	D1	(1.3 .. 1.8 .. 2.3%)	0.016655	0.012877	this study
JUC19	Middle Chincha Valley	UC26_Tomb14	545±20	Peru_Chincha1_LH	7733724	803661	53.7033	3.04	XY	Q1b1a1a1i	B2	(1.0 .. 1.3 .. 1.9%)	0.029836	0.00638701	this study
JUC21 (actually 27)	Middle Chincha Valley	UC26_Tomb14	-	Peru_Chincha1_LH	21647170	1142150	59.0505	7.05	XX	XX	B2	(0.9 .. 1.3 .. 2.0%)	N/A (female)	-	this study
JUC24	Middle Chincha Valley	UC25_Tomb8	735±20	Peru_Chincha1_LIP	16634247	873202	57.2599	2.97	XY	Q1b1a	A2	(1.8 .. 2.3 .. 2.9%)	0.013115	0.00386422	this study
JUC29	Middle Chincha Valley	UC37_Tomb16	755±20	Peru_Chincha1_LIP	8572801	575844	56.8621	3.1	XY	n.d.	B2	(0.8 .. 1.1 .. 1.4%)	0.021945	0.00842496	this study
JUC30	Middle Chincha Valley	UC37_Tomb9	545±20	Peru_Chincha2_LH	19459910	324879	59.0825	2.59	XY	Q1b1a1a1j	A2(+64)	(0.0 .. 0.0 .. 2.4%)	0.017122	0.0155039	this study
JUC33	Middle Chincha Valley	UC37_Tomb9	-	Peru_Chincha1_LH	20929683	1144591	53.801	5.15	XY	Q1b1a1a1j1	B2	(1.0 .. 1.4 .. 1.9%)	0.013438	0.0020386	this study
JUC35	Middle Chincha Valley	UC65A_Tomb3	910±20	Peru_Chincha-CIST-Tomb_LIP	12034071	524711	64.2452	4.25	XX	XX	C1	(2.1 .. 2.7 .. 3.5%)	N/A (female)	-	this study
JUC37	Middle Chincha Valley	UC79_Tomb3	690±20	Peru_Chincha1_LIP	5748153	557455	59.8599	3.63	XY	Q1b1a1a1	B2	(0.4 .. 0.6 .. 0.9%)	0.027894	0.0139447	this study
JUC61	Middle Chincha Valley	SectorB_Cist (U1)	885±20	Peru_Chincha-CIST-Tomb_LIP	15982081	772175	58.3265	4.02	XY	Q1b1a1a1	C1b3	(0.1 .. 0.5 .. 1.8%)	0.011873	0.00538569	this study
JUC85	Middle Chincha Valley	SectorB Chullpa (U5-9)	-	Peru_Chincha1_LH	8439762	89929	57.3031	3.81	XX	XX	n.d.	(1.4 .. 1.9 .. 2.6%)	N/A (female)	-	this study
LHA12	Las Huacas	Feature 17	730±20	Peru_LasHuacas1_LH	22304134	670999	64.7235	3.95	XY	Q1b1a1a1i	C1b	(0.8 .. 1.0 .. 1.3%)	0.013899	0.0109103	this study
LHA13	Las Huacas	Feature 17	-	Peru_LasHuacas1_LH	8491550	908591	57.275	7.19	XX	XX	D1	(0.8 .. 1.1 .. 1.4%)	N/A (female)	-	this study
LHA14	Las Huacas	Feature 17	685±20	Peru_LasHuacas1_LH	25401061	762755	61.8246	4.01	XX	XX	B2b	(1.2 .. 1.4 .. 1.6%)	N/A (female)	-	this study
LHA2	Las Huacas	Feature 17	655±20	Peru_LasHuacas1_LH	21238874	458984	65.913	6.68	XX	XX	A2+(64)	(1.3 .. 1.5 .. 1.9%)	N/A (female)	-	this study
LHA27	Las Huacas	Feature 17	720±20	Peru_LasHuacas1_LH	18720756	660897	59.2423	4.92	XY	Q1b1a1a1i1	C1b	(1.3 .. 1.5 .. 1.9%)	0.018259	0.00877117	this study
LHA30	Las Huacas	Feature 17	650±20	Peru_LasHuacas1_LH	18961810	565459	65.0724	7.04	XY	Q1b1a1a1i	A2(+64)	(0.3 .. 0.5 .. 0.7%)	0.020164	0.0140473	this study
LHA34	Las Huacas	Feature 17	700±20	Peru_LasHuacas1_LH	27059025	1083712	61.4982	6.2	XX	XX	A2(+64)	(0.3 .. 0.5 .. 0.7%)	N/A (female)	-	this study
LHA67	Las Huacas	Loose	505±20	Peru_LasHuacas2_LH	18364770	133265	59.9994	3.83	XY	n.d.	C1	(0.4 .. 0.6 .. 0.8%)	0.165087	0.0654065	this study
UC16-12	Middle Chincha Valley	UC-012 Tomb 33	590±20	Peru_Chincha_LH.SG - Bongers 2020	-	839849	-	4.7	XX	n/a (female)	A2+(64)+16129	0.02	n/a (female)	n/a (female)	Bongers et al 2020
UC16-20	Middle Chincha Valley	UC-012 Tomb 33	-	Peru_Chincha_LH.SG - Bongers 2020	-	1009390	-	3.01	XY	not enough data	C1b +16311	0.014	0.005969	0.0014585	Bongers et al 2020
UC16-24	Middle Chincha Valley	UC-012 Tomb 33	495±20	Peru_Chincha_LH.SG - Bongers 2020	-	842470	-	4.27	XY	not enough data	C1b	0.018	0.012622	0.00222792	Bongers et al 2020
UC16-25	Middle Chincha Valley	UC-012 Tomb 33	-	Peru_Chincha_LH.SG - Bongers 2020	-	1006286	-	3.28	XX	n/a (female)	C1c	0.017	n/a (female)	n/a (female)	Bongers et al 2020
UC8-8168	Middle Chincha Valley	UC-008 Tomb 1	450±20	Peru_Chincha_LH.SG - Bongers 2020	-	662887	-	4.85	XX	n/a (female)	B2b	0.014	n/a (female)	n/a (female)	Bongers et al 2020
UC8-8173	Middle Chincha Valley	UC-008 Tomb 1	565±20	Peru_Chincha_LH.SG - Bongers 2020	-	1010311	-	4.13	XY	Q1a2a1a	B2b	0.022	0.022691	0.00493414	Bongers et al 2020

## Sheet: 2B
Supplementary Data 2b: Estimates of Conditional Heterozygosity and Relatedness
Conditional Heterozygosity Estimates
Populations	CH	std. err.	std. err. 2	std. err. x3	Group
PEL.SG	0.240983	0.000723404	0.00141787	0.00217021	1
Quechua.DG	0.240344	0.0017293	0.00338943	0.00518791	1
PeruTorontoy450BPLH	0.209085	0.0011105	0.00217658	0.00333149	3
Peru_Chincha-CIST-Tomb_LIP	0.208971	0.00138536	0.00277073	0.00415609	6
PeruSacsayhuamanLH	0.208721	0.00099569	0.00195155	0.00298707	3
PeruElBrujo850BPMH-LIP	0.20763	0.00111218	0.00217987	0.00333654	3
PeruQotakalliLH	0.207304	0.00106286	0.00208321	0.00318858	3
PeruKusicanchaLH	0.206111	0.00101445	0.00198832	0.00304335	3
BoliviaTiwanaku1000BPMH	0.205954	0.00182668	0.00358029	0.00548004	3
PeruSanSebastian	0.205906	0.00138633	0.0027172	0.00415898	3
PeruCasaConchaLH	0.205644	0.00121009	0.00237177	0.00363027	3
PeruLaramate650BPLIP	0.205553	0.00110015	0.00215629	0.00330044	4
PeruRioUncallaneEIP	0.205425	0.000998909	0.00195786	0.00299673	4
PeruCampanayuq1000BPMH	0.20494	0.00333562	0.00653782	0.0100069	4
Peru_Chincha_LIP	0.204638	0.00100547	0.00201094	0.00301641	6
Peru_Chincha_LH	0.204638	0.00100547	0.00201094	0.00301641	6
BoliviaMiraflores1100BPMH	0.20463	0.00109275	0.00214179	0.00327825	4
PeruUllujaya1350BPEIP	0.204416	0.00143015	0.0028031	0.00429046	4
PeruLima650BPLIP	0.203827	0.0010808	0.00211836	0.00324239	4
AymaraVentilla	0.203789	0.000886457	0.00173746	0.00265937	1
PeruKanamarkaLH	0.203382	0.00103357	0.0020258	0.00310072	4
PeruCRANLIP	0.203323	0.000964091	0.00188962	0.00289227	4
Peru_Chincha_v2_LH.SG	0.202393	0.000934206	0.00186841	0.00280262	6
PeruOllantaytamboLH	0.201048	0.000992502	0.0019453	0.00297751	4
Peru_LasHuacas_LH	0.20076	0.000969964	0.00193993	0.00290989	6
ChinchawasLIP	0.198202	0.0012147	0.00238081	0.0036441	4
Karitiana.DG	0.181876	0.00196177	0.00384507	0.00588531	5
Surui.DG	0.174032	0.0027684	0.00542607	0.00830521	5
	CH	Std. err.
Average (Ancient Andes)	0.204661	0.00125831
Results of KIN2 Relatedness Analysis
PairIndividuals	Rel	Zup	Zdown	P0_mean	Nonnormalized_P0	Nonnormalized_P0_serr	1st_Type	Perc_Win_1stdeg_P0	OverlapNSNPs	NSNPsXNorm	KinshipCoefficient
LHA12.clippedLHA14.clipped	First Degree	1.76648	22.9455	0.799097	0.284932	0.00270543	Parent-offspring	0.276074	255201	90996.5	0.200903
UC16-25.clippedUC8-8173.clipped	First Degree	21.5889	13.2288	0.69624	0.248257	0.00192018	Parent-offspring	0.146341	476108	169765	0.30376
JUC30.clippedLHA67.clipped	Second Degree	5.10066	1.85934	0.837545	0.298642	0.0048029	N/A	0.374233	24809	8846.09	0.162455
LHA12.clippedLHA27.clipped	Second Degree	3.0555	6.76529	0.877082	0.312739	0.00340382	N/A	0.5	216599	77232.2	0.122918
LHA14.clippedLHA27.clipped	Second Degree	1.19761	9.15017	0.8954	0.319271	0.00323047	N/A	0.484663	244147	87055	0.1046
I2238I2263	Third Degree	0.560975	5.36461	0.962833	0.343315	0.00376089	N/A	0.728395	41842	14919.5	0.0371669
I2238JUC29.clipped	Third Degree	0.0172541	5.66842	0.96856	0.345357	0.00391958	N/A	0.722222	38395	13690.4	0.0314397
I2243JUC29.clipped	Third Degree	0.002621	5.13432	0.968718	0.345414	0.00433828	N/A	0.720497	24944	8894.23	0.0312819
JUC15.clippedJUC24.clipped	Third Degree	0.329914	5.97581	0.96548	0.344259	0.00353417	N/A	0.730061	124110	44253.6	0.03452
JUC15.clippedLHA2.clipped	Third Degree	1.03686	6.06786	0.959629	0.342173	0.00313671	N/A	0.697531	70970	25305.6	0.0403713
JUC24.clippedJUC37.clipped	Third Degree	0.348006	7.03361	0.965803	0.344374	0.00301905	N/A	0.809816	239861	85526.7	0.0341966
JUC29.clippedJUC37.clipped	Third Degree	0.670314	5.97292	0.962444	0.343176	0.00335462	N/A	0.815951	163837	58419	0.0375564
LHA12.clippedLHA34.clipped	Third Degree	2.79229	4.31089	0.944181	0.336665	0.0031374	N/A	0.687117	345317	123129	0.055819
LHA13.clippedLHA27.clipped	Third Degree	1.01643	5.50642	0.959011	0.341952	0.00341653	N/A	0.791411	293263	104568	0.0409891
LHA27.clippedLHA30.clipped	Third Degree	0.0687945	7.91565	0.968211	0.345233	0.00279111	N/A	0.809816	187679	66920.3	0.0317885
LHA27.clippedLHA34.clipped	Third Degree	3.01626	4.62977	0.944095	0.336634	0.00291465	N/A	0.682927	341371	121722	0.0559055
I0324JUC12.clipped	Unrelated	NA	2.8297	0.983526	0.350694	0.00973743	N/A	0.759494	4109	1465.14	0.0164744
I0324JUC15.clipped	Unrelated	NA	3.54772	0.977494	0.348543	0.00716043	N/A	0.70625	7583	2703.85	0.0225064
I0324JUC17.clipped	Unrelated	NA	5.50304	1.01412	0.361604	0.00698969	N/A	0.7875	8902	3174.17	-0.0141244
I0324JUC19.clipped	Unrelated	NA	6.06147	0.990806	0.353289	0.00497401	N/A	0.783951	20946	7468.67	0.00919441
I0324JUC21-3_CAP31	Unrelated	NA	7.25146	0.998144	0.355906	0.0045186	N/A	0.826087	27895	9946.46	0.00185593
I0324JUC24.clipped	Unrelated	NA	7.14217	1.00316	0.357693	0.00483796	N/A	0.790123	22195	7914.02	-0.00315601
I0324JUC29.clipped	Unrelated	NA	5.55463	0.996854	0.355446	0.00581615	N/A	0.68323	15240	5434.09	0.00314568
I0324JUC30.clipped	Unrelated	NA	4.06717	0.99182	0.353651	0.00750192	N/A	0.73125	8285	2954.16	0.00817983
I0324JUC33-2_CAP31	Unrelated	NA	7.43213	1.00019	0.356635	0.00450688	N/A	0.771605	27866	9936.12	-0.000189259
I0324JUC37.clipped	Unrelated	NA	5.06576	0.99533	0.354903	0.00627014	N/A	0.763975	14635	5218.37	0.00467011
I0324JUC61-CAP30.clipped	Unrelated	NA	6.30893	0.999026	0.356221	0.00524352	N/A	0.776398	19749	7041.86	0.000973936
I0324JUC85.clipped	Unrelated	NA	3.88791	1.03133	0.367739	0.0114714	N/A	0.74359	2393	853.267	-0.0313304
I0324LHA12.clipped	Unrelated	NA	5.99992	0.9986	0.356069	0.00548825	N/A	0.751553	16890	6022.43	0.00139991
I0324LHA13.clipped	Unrelated	NA	6.49562	0.988965	0.352633	0.00454053	N/A	0.745342	23109	8239.93	0.0110348
I0324LHA14.clipped	Unrelated	NA	6.42399	0.994181	0.354493	0.00488066	N/A	0.720497	19219	6852.88	0.00581907
I0324LHA2.clipped	Unrelated	NA	3.6635	0.967177	0.344864	0.00593005	N/A	0.658385	12199	4349.77	0.0328227
I0324LHA27.clipped	Unrelated	NA	5.68992	0.993961	0.354415	0.00549657	N/A	0.771605	16887	6021.36	0.00603869
I0324LHA30.clipped	Unrelated	NA	5.17323	0.991979	0.353708	0.00590894	N/A	0.726708	14577	5197.69	0.00802076
I0324LHA34.clipped	Unrelated	NA	7.95613	1.0055	0.35853	0.00444823	N/A	0.795031	26564	9471.87	-0.00550386
I0324LHA67.clipped	Unrelated	NA	2.77085	0.983738	0.350769	0.00997154	N/A	0.696203	3575	1274.73	0.0162623
I0324UC16-12.clipped	Unrelated	NA	5.98077	0.991477	0.353529	0.00508112	N/A	0.745342	21127	7533.21	0.00852343
I0324UC16-20.clipped	Unrelated	NA	6.74519	0.993115	0.354113	0.00459189	N/A	0.771605	24351	8682.78	0.0068853
I0324UC16-24.clipped	Unrelated	NA	4.90568	0.977808	0.348655	0.00520118	N/A	0.751553	20929	7462.61	0.0221918
I0324UC16-25.clipped	Unrelated	NA	7.00739	0.998385	0.355992	0.00468827	N/A	0.790123	24332	8676.01	0.00161465
I0324UC8-8168.clipped	Unrelated	NA	6.59057	1.00305	0.357655	0.00523708	N/A	0.757764	16460	5869.11	-0.00304873
I0324UC8-8173.clipped	Unrelated	NA	6.93347	0.994783	0.354708	0.00455298	N/A	0.82716	24344	8680.29	0.00521729
I2237I0324	Unrelated	NA	4.39788	0.975412	0.347801	0.00560746	N/A	0.68323	13640	4863.59	0.0245879
I2237I2238	Unrelated	NA	6.44035	0.975487	0.347827	0.00383328	N/A	0.720497	36636	13063.2	0.0245131
I2237I2241	Unrelated	NA	10.5072	0.991898	0.353679	0.00290649	N/A	0.889571	194261	69267.2	0.00810233
I2237I2242	Unrelated	NA	9.5141	0.984155	0.350918	0.00291971	N/A	0.846626	107461	38317.1	0.015845
I2237I2243	Unrelated	NA	5.49587	0.98003	0.349447	0.00478679	N/A	0.695652	24058	8578.31	0.01997
I2237I2244	Unrelated	NA	11.432	0.992672	0.353955	0.00269553	N/A	0.895706	165264	58927.8	0.00732808
I2237I2262	Unrelated	NA	5.99153	0.973491	0.347116	0.00400165	N/A	0.791411	33352	11892.3	0.0265089
I2237I2263	Unrelated	NA	10.204	0.985744	0.351485	0.00277783	N/A	0.877301	127337	45404.3	0.0142559
I2237JUC12.clipped	Unrelated	NA	7.88703	0.991166	0.353418	0.003839	N/A	0.803681	32695	11658	0.00883391
I2237JUC15.clipped	Unrelated	NA	8.73802	0.990577	0.353208	0.00344108	N/A	0.790123	58232	20763.7	0.00942313
I2237JUC17.clipped	Unrelated	NA	8.06868	0.98505	0.351237	0.0034823	N/A	0.833333	69594	24815	0.0149499
I2237JUC19.clipped	Unrelated	NA	11.0546	0.993231	0.354154	0.00280559	N/A	0.852761	165123	58877.6	0.00676916
I2237JUC21-3_CAP31	Unrelated	NA	14.1422	1.0067	0.358957	0.00253267	N/A	0.90184	220380	78580.4	-0.00670115
I2237JUC24.clipped	Unrelated	NA	13.4746	1.00569	0.358598	0.00263146	N/A	0.932515	175004	62400.8	-0.00569226
I2237JUC29.clipped	Unrelated	NA	10.044	0.98795	0.352271	0.00290042	N/A	0.889571	118633	42300.7	0.0120497
I2237JUC30.clipped	Unrelated	NA	9.85941	1.00702	0.35907	0.00364426	N/A	0.90184	63347	22587.5	-0.00701702
I2237JUC33-2_CAP31	Unrelated	NA	13.1579	1.0032	0.357709	0.00262725	N/A	0.91411	219511	78270.6	-0.00319962
I2237JUC37.clipped	Unrelated	NA	10.4413	0.991319	0.353472	0.00290509	N/A	0.87037	113709	40545	0.00868105
I2237JUC61-CAP30.clipped	Unrelated	NA	11.3494	0.992079	0.353744	0.00269652	N/A	0.895706	153077	54582.3	0.0079208
I2237JUC85.clipped	Unrelated	NA	6.50603	0.98877	0.352564	0.00452259	N/A	0.7375	18391	6557.64	0.0112295
I2237LHA12.clipped	Unrelated	NA	11.1183	0.998262	0.355948	0.00295085	N/A	0.90184	131272	46807.4	0.00173848
I2237LHA13.clipped	Unrelated	NA	12.1461	0.998027	0.355864	0.00269427	N/A	0.932515	181645	64768.8	0.00197264
I2237LHA14.clipped	Unrelated	NA	13.2536	0.998881	0.356169	0.0024921	N/A	0.91411	149884	53443.8	0.0011192
I2237LHA2.clipped	Unrelated	NA	10.2998	0.998901	0.356176	0.00320748	N/A	0.851852	94998	33873.2	0.00109915
I2237LHA27.clipped	Unrelated	NA	11.2945	0.999337	0.356331	0.00293876	N/A	0.895706	129851	46300.7	0.000662861
I2237LHA30.clipped	Unrelated	NA	10.8754	0.994588	0.354638	0.00289628	N/A	0.871166	113434	40446.9	0.00541244
I2237LHA34.clipped	Unrelated	NA	12.7328	0.99962	0.356432	0.00261471	N/A	0.944785	209058	74543.4	0.00038045
I2237LHA67.clipped	Unrelated	NA	6.71373	0.987315	0.352045	0.0043054	N/A	0.796296	27434	9782.08	0.0126846
I2237UC16-12.clipped	Unrelated	NA	12.9094	1.00475	0.358261	0.00272062	N/A	0.92638	165879	59147.1	-0.00474889
I2237UC16-20.clipped	Unrelated	NA	11.2677	1.00023	0.356651	0.00297411	N/A	0.907407	190514	67931.2	-0.00023309
I2237UC16-24.clipped	Unrelated	NA	9.71712	0.991917	0.353686	0.00314355	N/A	0.871166	164222	58556.3	0.00808255
I2237UC16-25.clipped	Unrelated	NA	12.6946	1.00148	0.357095	0.0026748	N/A	0.932515	191288	68207.1	-0.00147859
I2237UC8-8168.clipped	Unrelated	NA	12.052	0.998634	0.356081	0.00273326	N/A	0.871166	130813	46643.7	0.00136587
I2237UC8-8173.clipped	Unrelated	NA	14.1976	1.00311	0.357677	0.00243266	N/A	0.944785	191326	68220.7	-0.00311197
I2238I0324	Unrelated	NA	2.24153	0.961788	0.342943	0.00883457	N/A	0.658385	4683	1669.81	0.0382123
I2238I2241	Unrelated	NA	8.26233	0.988243	0.352376	0.00353847	N/A	0.802469	62720	22363.9	0.0117571
I2238I2242	Unrelated	NA	6.738	0.980029	0.349447	0.00390431	N/A	0.783951	35705	12731.3	0.0199709
I2238I2243	Unrelated	NA	3.24821	0.96801	0.345161	0.00677963	N/A	0.65625	8060	2873.94	0.0319899
I2238I2244	Unrelated	NA	7.182	0.986274	0.351674	0.00397298	N/A	0.839506	54107	19292.8	0.0137262
I2238I2262	Unrelated	NA	4.94866	0.992629	0.35394	0.00622393	N/A	0.740741	11016	3927.95	0.0073706
I2238JUC12.clipped	Unrelated	NA	4.45694	0.981202	0.349865	0.00599638	N/A	0.701863	10747	3832.03	0.018798
I2238JUC15.clipped	Unrelated	NA	6.88369	0.995198	0.354856	0.00460743	N/A	0.782609	18988	6770.51	0.00480173
I2238JUC17.clipped	Unrelated	NA	6.18691	0.989379	0.352781	0.00479097	N/A	0.728395	22385	7981.77	0.0106206
I2238JUC19.clipped	Unrelated	NA	7.90893	0.983321	0.350621	0.00347469	N/A	0.808642	53006	18900.2	0.0166789
I2238JUC21-3_CAP31	Unrelated	NA	10.985	0.998801	0.35614	0.00300414	N/A	0.876543	70315	25072.1	0.00119926
I2238JUC24.clipped	Unrelated	NA	8.31178	0.98967	0.352884	0.00357863	N/A	0.802469	55973	19958.2	0.0103302
I2238JUC30.clipped	Unrelated	NA	7.61659	1.0072	0.359135	0.00472591	N/A	0.777778	20761	7402.7	-0.0071994
I2238JUC33-2_CAP31	Unrelated	NA	8.1472	0.987369	0.352064	0.00355022	N/A	0.802469	70010	24963.3	0.0126311
I2238JUC37.clipped	Unrelated	NA	7.01963	0.986517	0.35176	0.00407723	N/A	0.777778	37011	13196.9	0.0134829
I2238JUC61-CAP30.clipped	Unrelated	NA	8.80561	0.996984	0.355492	0.0036741	N/A	0.845679	49551	17668.3	0.00301632
I2238JUC85.clipped	Unrelated	NA	3.84174	0.986757	0.351846	0.00747215	N/A	0.660377	6014	2144.4	0.0132433
I2238LHA12.clipped	Unrelated	NA	9.67673	1.00224	0.357368	0.00353717	N/A	0.833333	42231	15058.2	-0.00224352
I2238LHA13.clipped	Unrelated	NA	10.7832	0.999815	0.356502	0.00309392	N/A	0.864198	58398	20822.8	0.000184838
I2238LHA14.clipped	Unrelated	NA	11.3428	1.00892	0.359748	0.00322744	N/A	0.858025	48206	17188.7	-0.0089181
I2238LHA2.clipped	Unrelated	NA	6.89376	0.981972	0.35014	0.00391657	N/A	0.734568	30822	10990.1	0.0180284
I2238LHA27.clipped	Unrelated	NA	8.12563	0.995508	0.354966	0.00391682	N/A	0.808642	41742	14883.9	0.00449177
I2238LHA30.clipped	Unrelated	NA	8.05878	0.988727	0.352548	0.00364925	N/A	0.808642	36812	13126	0.0112735
I2238LHA34.clipped	Unrelated	NA	9.62374	0.993218	0.35415	0.00322223	N/A	0.87037	66839	23832.6	0.00678221
I2238LHA67.clipped	Unrelated	NA	3.08663	0.965746	0.344354	0.00687294	N/A	0.727848	8953	3192.35	0.0342543
I2238UC16-12.clipped	Unrelated	NA	8.91505	0.993594	0.354284	0.00349344	N/A	0.839506	53189	18965.5	0.00640569
I2238UC16-20.clipped	Unrelated	NA	8.3605	0.988762	0.352561	0.00351905	N/A	0.833333	61059	21771.7	0.0112383
I2238UC16-24.clipped	Unrelated	NA	9.653	1.00003	0.356578	0.00346408	N/A	0.864198	52642	18770.4	-2.96017e-05
I2238UC16-25.clipped	Unrelated	NA	10.8626	1.00268	0.357525	0.0031655	N/A	0.888889	61123	21794.5	-0.00268434
I2238UC8-8168.clipped	Unrelated	NA	8.38283	0.997146	0.35555	0.00386631	N/A	0.820988	41800	14904.5	0.00285388
I2238UC8-8173.clipped	Unrelated	NA	10.8128	0.998681	0.356097	0.00304803	N/A	0.851852	61149	21803.8	0.00131936
I2241I0324	Unrelated	NA	5.57865	0.98131	0.349904	0.0047976	N/A	0.709877	23898	8521.26	0.0186895
I2241I2242	Unrelated	NA	10.5032	0.992749	0.353982	0.0029365	N/A	0.920245	190518	67932.6	0.00725119
I2241I2243	Unrelated	NA	7.18023	0.982652	0.350382	0.00379408	N/A	0.763975	40844	14563.7	0.0173485
I2241I2244	Unrelated	NA	8.73993	0.991124	0.353403	0.00346266	N/A	0.884146	307844	109767	0.00887579
I2241I2262	Unrelated	NA	8.05313	0.992189	0.353783	0.00380511	N/A	0.823171	60051	21412.3	0.0078112
I2241I2263	Unrelated	NA	8.67593	0.979983	0.34943	0.00303031	N/A	0.865854	228738	81560.6	0.0200172
I2241JUC12.clipped	Unrelated	NA	9.89867	1.00943	0.359932	0.00371688	N/A	0.865031	63337	22583.9	-0.00943425
I2241JUC15.clipped	Unrelated	NA	9.04516	0.990146	0.353054	0.00330726	N/A	0.888889	114903	40970.7	0.00985374
I2241JUC17.clipped	Unrelated	NA	11.7026	1.00179	0.357204	0.00291087	N/A	0.883436	138271	49303	-0.00178504
I2241JUC19.clipped	Unrelated	NA	11.1369	0.989771	0.352921	0.00267408	N/A	0.902439	325297	115990	0.0102289
I2241JUC21-3_CAP31	Unrelated	NA	14.2925	1.00371	0.35789	0.00243139	N/A	0.932927	444125	158361	-0.00370867
I2241JUC24.clipped	Unrelated	NA	14.8659	1.01072	0.360391	0.00250583	N/A	0.939024	347997	124085	-0.0107222
I2241JUC29.clipped	Unrelated	NA	11.486	1.00213	0.357328	0.00297652	N/A	0.902439	232607	82940.2	-0.00213194
I2241JUC30.clipped	Unrelated	NA	12.0401	1.00837	0.359554	0.0030244	N/A	0.926829	125781	44849.5	-0.00837335
I2241JUC33-2_CAP31	Unrelated	NA	13.8212	1.00409	0.358027	0.0025242	N/A	0.939024	441799	157531	-0.00409242
I2241JUC37.clipped	Unrelated	NA	12.1379	1.00014	0.35662	0.00275829	N/A	0.907975	223838	79813.4	-0.000144929
I2241JUC61-CAP30.clipped	Unrelated	NA	12.1647	1.00472	0.358252	0.00288642	N/A	0.914634	304389	108535	-0.00472354
I2241JUC85.clipped	Unrelated	NA	8.43072	0.99276	0.353986	0.00365886	N/A	0.807453	36185	12902.4	0.00723953
I2241LHA12.clipped	Unrelated	NA	13.6919	1.00095	0.356906	0.00246615	N/A	0.920732	261080	93092.7	-0.00094817
I2241LHA13.clipped	Unrelated	NA	12.6271	1.00171	0.357179	0.00269571	N/A	0.90184	360783	128644	-0.00171314
I2241LHA14.clipped	Unrelated	NA	13.8943	1.00699	0.359059	0.00258516	N/A	0.97561	298319	106371	-0.00698534
I2241LHA2.clipped	Unrelated	NA	11.3541	0.997259	0.35559	0.00285808	N/A	0.920245	186802	66607.6	0.00274122
I2241LHA27.clipped	Unrelated	NA	11.07	1.00334	0.357757	0.00312715	N/A	0.914634	257194	91707.1	-0.00333551
I2241LHA30.clipped	Unrelated	NA	11.0902	1.00162	0.357144	0.00306621	N/A	0.939024	224167	79930.7	-0.00161711
I2241LHA34.clipped	Unrelated	NA	13.8842	1.01308	0.361232	0.00274359	N/A	0.957317	420137	149807	-0.0130812
I2241LHA67.clipped	Unrelated	NA	8.0378	0.997892	0.355816	0.00406537	N/A	0.828221	54219	19332.8	0.00210792
I2241UC16-12.clipped	Unrelated	NA	15.5856	1.01231	0.360956	0.00242636	N/A	0.957055	330068	117692	-0.0123064
I2241UC16-20.clipped	Unrelated	NA	13.2483	1.00648	0.358877	0.00269749	N/A	0.963415	384143	136973	-0.00647543
I2241UC16-24.clipped	Unrelated	NA	12.4776	1.00373	0.357896	0.00278552	N/A	0.920732	327416	116746	-0.00372589
I2241UC16-25.clipped	Unrelated	NA	13.9523	1.00536	0.358479	0.00253286	N/A	0.920732	384522	137108	-0.00535942
I2241UC8-8168.clipped	Unrelated	NA	13.7758	1.0124	0.36099	0.00274758	N/A	0.944785	260722	92965.1	-0.0124016
I2241UC8-8173.clipped	Unrelated	NA	16.1893	1.00544	0.358506	0.00218454	N/A	0.926829	385115	137320	-0.00543531
I2242I0324	Unrelated	NA	3.67266	0.968318	0.345271	0.00602598	N/A	0.639752	13375	4769.09	0.0316821
I2242I2243	Unrelated	NA	6.29463	0.986892	0.351894	0.00456806	N/A	0.726708	23365	8331.21	0.0131083
I2242I2244	Unrelated	NA	9.67627	0.988704	0.35254	0.00303841	N/A	0.907975	162651	57996.1	0.0112959
I2242I2262	Unrelated	NA	6.90668	0.987929	0.352264	0.00421678	N/A	0.791411	32294	11515	0.0120714
I2242I2263	Unrelated	NA	9.10453	0.980802	0.349723	0.00291975	N/A	0.809816	123109	43896.7	0.0191976
I2242JUC12.clipped	Unrelated	NA	7.50382	0.995858	0.355091	0.00425802	N/A	0.803681	32724	11668.3	0.00414165
I2242JUC15.clipped	Unrelated	NA	8.30776	0.990261	0.353095	0.00360575	N/A	0.851852	58766	20954.1	0.00973872
I2242JUC17.clipped	Unrelated	NA	9.60858	0.997824	0.355792	0.00339825	N/A	0.839506	69743	24868.1	0.00217592
I2242JUC19.clipped	Unrelated	NA	9.94881	0.992989	0.354068	0.00310876	N/A	0.91411	164378	58611.9	0.00701067
I2242JUC21-3_CAP31	Unrelated	NA	13.1253	1.00012	0.356611	0.00255013	N/A	0.920245	219727	78347.6	-0.000120204
I2242JUC24.clipped	Unrelated	NA	10.3961	1.00885	0.359724	0.00351905	N/A	0.92638	174114	62083.5	-0.00885174
I2242JUC29.clipped	Unrelated	NA	9.61256	0.996044	0.355157	0.0033308	N/A	0.877301	118128	42120.6	0.0039564
I2242JUC30.clipped	Unrelated	NA	10.8607	0.999606	0.356427	0.00306498	N/A	0.846626	63581	22670.9	0.000394337
I2242JUC33-2_CAP31	Unrelated	NA	11.7927	1.0038	0.357923	0.00294959	N/A	0.895706	218681	77974.6	-0.00380108
I2242JUC37.clipped	Unrelated	NA	10.0511	0.992993	0.354069	0.00307726	N/A	0.864198	113811	40581.3	0.00700674
I2242JUC61-CAP30.clipped	Unrelated	NA	10.3993	0.998779	0.356132	0.00317261	N/A	0.907975	153252	54644.7	0.00122125
I2242JUC85.clipped	Unrelated	NA	5.18209	0.9771	0.348403	0.00487504	N/A	0.689441	18404	6562.27	0.0228998
I2242LHA12.clipped	Unrelated	NA	12.7007	1.00371	0.357889	0.00273606	N/A	0.877301	130708	46606.3	-0.00370616
I2242LHA13.clipped	Unrelated	NA	11.0139	0.995462	0.35495	0.00288818	N/A	0.883436	180944	64518.8	0.00453839
I2242LHA14.clipped	Unrelated	NA	12.5348	1.00305	0.357655	0.00275355	N/A	0.889571	149580	53335.4	-0.0030483
I2242LHA2.clipped	Unrelated	NA	10.7008	1.00239	0.35742	0.00320355	N/A	0.882716	95031	33885	-0.00239048
I2242LHA27.clipped	Unrelated	NA	10.7227	1.00067	0.356806	0.00313975	N/A	0.895706	129639	46225.1	-0.0006685
I2242LHA30.clipped	Unrelated	NA	13.6774	1.01406	0.36158	0.0028105	N/A	0.90184	112993	40289.7	-0.0140565
I2242LHA34.clipped	Unrelated	NA	12.4215	1.00709	0.359094	0.00289456	N/A	0.90184	208739	74429.6	-0.00708569
I2242LHA67.clipped	Unrelated	NA	6.97597	0.985719	0.351476	0.00406196	N/A	0.740741	27817	9918.65	0.0142809
I2242UC16-12.clipped	Unrelated	NA	11.4555	0.998534	0.356045	0.00287248	N/A	0.889571	165347	58957.4	0.00146586
I2242UC16-20.clipped	Unrelated	NA	11.1422	1.00208	0.357308	0.00306657	N/A	0.932099	190340	67869.1	-0.00207571
I2242UC16-24.clipped	Unrelated	NA	10.6613	1.00151	0.357105	0.00318584	N/A	0.877301	163529	58309.2	-0.00150606
I2242UC16-25.clipped	Unrelated	NA	15.7403	1.00636	0.358834	0.00226771	N/A	0.944785	190896	68067.4	-0.00635584
I2242UC8-8168.clipped	Unrelated	NA	11.8132	1.00699	0.359059	0.00304061	N/A	0.90184	129767	46270.7	-0.00698629
I2242UC8-8173.clipped	Unrelated	NA	12.2139	1.00335	0.357762	0.00283465	N/A	0.91411	191007	68107	-0.00334835
I2243I0324	Unrelated	NA	2.91992	0.994529	0.354617	0.0107802	N/A	0.767296	3054	1088.96	0.00547146
I2243I2244	Unrelated	NA	5.91238	0.974979	0.347646	0.00414495	N/A	0.732919	35283	12580.8	0.025021
I2243I2262	Unrelated	NA	3.62451	0.977685	0.348611	0.00702751	N/A	0.691824	7091	2528.42	0.0223153
I2243I2263	Unrelated	NA	5.48375	0.975697	0.347902	0.00451563	N/A	0.73913	27410	9773.52	0.0243029
I2243JUC12.clipped	Unrelated	NA	3.04725	0.963692	0.343622	0.00672149	N/A	0.660377	7063	2518.44	0.0363077
I2243JUC15.clipped	Unrelated	NA	5.13247	0.987911	0.352257	0.0056732	N/A	0.685535	12383	4415.38	0.0120895
I2243JUC17.clipped	Unrelated	NA	4.69069	0.975867	0.347963	0.00529202	N/A	0.720497	14628	5215.87	0.0241329
I2243JUC19.clipped	Unrelated	NA	7.76205	0.992474	0.353884	0.00396091	N/A	0.765432	34613	12341.9	0.00752582
I2243JUC21-3_CAP31	Unrelated	NA	8.4488	0.997801	0.355784	0.00386376	N/A	0.833333	45671	16284.8	0.00219898
I2243JUC24.clipped	Unrelated	NA	6.7585	0.980447	0.349596	0.00391453	N/A	0.734568	36382	12972.7	0.0195528
I2243JUC30.clipped	Unrelated	NA	5.47318	0.994168	0.354488	0.00572768	N/A	0.740741	13346	4758.75	0.00583229
I2243JUC33-2_CAP31	Unrelated	NA	8.50686	0.999939	0.356546	0.003927	N/A	0.808642	45478	16216	6.11951e-05
I2243JUC37.clipped	Unrelated	NA	5.61677	0.984112	0.350903	0.00494289	N/A	0.802469	24095	8591.5	0.015888
I2243JUC61-CAP30.clipped	Unrelated	NA	6.46119	0.983524	0.350693	0.00426447	N/A	0.763975	32316	11522.8	0.0164757
I2243JUC85.clipped	Unrelated	NA	2.87371	0.987781	0.352211	0.0101163	N/A	0.72956	3867	1378.85	0.0122188
I2243LHA12.clipped	Unrelated	NA	6.59381	0.986503	0.351755	0.00433978	N/A	0.745342	27431	9781.01	0.0134968
I2243LHA13.clipped	Unrelated	NA	7.57179	0.992692	0.353962	0.00407067	N/A	0.783951	37747	13459.4	0.00730839
I2243LHA14.clipped	Unrelated	NA	8.80924	1.0076	0.359279	0.00410248	N/A	0.814815	31360	11182	-0.00760443
I2243LHA2.clipped	Unrelated	NA	7.3516	1.00567	0.358589	0.00482198	N/A	0.783951	19956	7115.67	-0.00566807
I2243LHA27.clipped	Unrelated	NA	8.14221	1.00372	0.357894	0.00426842	N/A	0.765432	27293	9731.81	-0.00371913
I2243LHA30.clipped	Unrelated	NA	6.0135	0.982687	0.350395	0.00453229	N/A	0.751553	23699	8450.3	0.0173131
I2243LHA34.clipped	Unrelated	NA	8.16562	0.996636	0.355368	0.00394688	N/A	0.820988	43431	15486.1	0.00336418
I2243LHA67.clipped	Unrelated	NA	3.94891	0.997627	0.355722	0.00825094	N/A	0.704403	5881	2096.98	0.00237269
I2243UC16-12.clipped	Unrelated	NA	9.84291	1.01128	0.360589	0.00380468	N/A	0.858025	34513	12306.2	-0.0112767
I2243UC16-20.clipped	Unrelated	NA	8.45814	1.00316	0.357695	0.00408545	N/A	0.833333	39461	14070.5	-0.00316096
I2243UC16-24.clipped	Unrelated	NA	7.48665	0.99945	0.356372	0.00443886	N/A	0.759259	34276	12221.7	0.000549789
I2243UC16-25.clipped	Unrelated	NA	8.50197	1.00145	0.357085	0.00399268	N/A	0.839506	39674	14146.5	-0.00145106
I2243UC8-8168.clipped	Unrelated	NA	6.86769	0.993013	0.354077	0.00450472	N/A	0.790123	27302	9735.02	0.00698666
I2243UC8-8173.clipped	Unrelated	NA	8.12181	0.992284	0.353817	0.00377713	N/A	0.777778	39707	14158.2	0.0077156
I2244I0324	Unrelated	NA	6.88875	1.01251	0.361029	0.00550021	N/A	0.808642	20677	7372.75	-0.0125118
I2244I2262	Unrelated	NA	7.14085	0.993688	0.354317	0.00436607	N/A	0.810976	50277	17927.2	0.00631229
I2244I2263	Unrelated	NA	8.27635	0.984051	0.350881	0.00335189	N/A	0.829268	192447	68620.4	0.0159488
I2244JUC12.clipped	Unrelated	NA	9.29654	1.00302	0.357646	0.00371171	N/A	0.846626	52703	18792.2	-0.0030228
I2244JUC15.clipped	Unrelated	NA	9.17442	0.996276	0.35524	0.00349891	N/A	0.882716	95237	33958.5	0.00372372
I2244JUC17.clipped	Unrelated	NA	9.7648	0.992941	0.354051	0.00316559	N/A	0.90184	114009	40651.9	0.00705853
I2244JUC19.clipped	Unrelated	NA	10.6685	1.00234	0.357404	0.00321172	N/A	0.902439	267269	95299.5	-0.00234492
I2244JUC21-3_CAP31	Unrelated	NA	13.1375	1.00588	0.358663	0.00270398	N/A	0.93865	362195	129147	-0.00587633
I2244JUC24.clipped	Unrelated	NA	12.1901	1.00773	0.359324	0.00296832	N/A	0.914634	285645	101852	-0.00772867
I2244JUC29.clipped	Unrelated	NA	11.8144	1.00989	0.360094	0.00312792	N/A	0.908537	192011	68464.9	-0.00988903
I2244JUC30.clipped	Unrelated	NA	9.92251	1.00463	0.35822	0.00353547	N/A	0.902439	104472	37251.4	-0.00463458
I2244JUC33-2_CAP31	Unrelated	NA	12.5941	1.0092	0.35985	0.00291487	N/A	0.939024	360278	128464	-0.00920456
I2244JUC37.clipped	Unrelated	NA	11.812	1	0.356568	0.00283003	N/A	0.907975	184840	65908	0
I2244JUC61-CAP30.clipped	Unrelated	NA	11.1246	1.00108	0.356954	0.00303956	N/A	0.902439	250943	89478.2	-0.00108178
I2244JUC85.clipped	Unrelated	NA	9.12623	1.00699	0.35906	0.00393592	N/A	0.807453	30034	10709.2	-0.00698854
I2244LHA12.clipped	Unrelated	NA	11.12	0.999799	0.356496	0.00299967	N/A	0.884146	214886	76621.4	0.000201476
I2244LHA13.clipped	Unrelated	NA	13.4438	1.00933	0.359894	0.00273394	N/A	0.926829	295812	105477	-0.0093286
I2244LHA14.clipped	Unrelated	NA	11.7357	1.00346	0.357801	0.00295353	N/A	0.932927	245217	87436.5	-0.00345969
I2244LHA2.clipped	Unrelated	NA	11.7967	0.996021	0.355149	0.00271341	N/A	0.876543	153972	54901.5	0.0039792
I2244LHA27.clipped	Unrelated	NA	10.6845	1.00194	0.357258	0.00319331	N/A	0.884146	212524	75779.2	-0.00193689
I2244LHA30.clipped	Unrelated	NA	11.4552	1.01129	0.360593	0.00326952	N/A	0.939024	184818	65900.2	-0.0112874
I2244LHA34.clipped	Unrelated	NA	15.1007	1.01318	0.361267	0.0025249	N/A	0.932515	343441	122460	-0.0131797
I2244LHA67.clipped	Unrelated	NA	8.97837	1.00613	0.358754	0.00396673	N/A	0.865031	44766	15962.1	-0.00613227
I2244UC16-12.clipped	Unrelated	NA	13.2106	1.00847	0.359589	0.00275907	N/A	0.92638	270701	96523.3	-0.00847183
I2244UC16-20.clipped	Unrelated	NA	11.915	1.00682	0.359001	0.0030098	N/A	0.944785	314035	111975	-0.00682491
I2244UC16-24.clipped	Unrelated	NA	12.2874	1.0081	0.359458	0.00295572	N/A	0.939024	268638	95787.7	-0.00810467
I2244UC16-25.clipped	Unrelated	NA	14.1613	1.00485	0.358296	0.00248255	N/A	0.945122	314553	112159	-0.00484592
I2244UC8-8168.clipped	Unrelated	NA	11.4519	1.00496	0.358336	0.00307344	N/A	0.90184	213107	75987.1	-0.00496001
I2244UC8-8173.clipped	Unrelated	NA	14.2973	1.00762	0.359286	0.00252818	N/A	0.932927	314833	112259	-0.00762232
I2262I0324	Unrelated	NA	2.77107	0.982373	0.350282	0.00979509	N/A	0.75	4071	1451.59	0.0176274
I2262I2263	Unrelated	NA	5.49194	0.977874	0.348678	0.00465023	N/A	0.792683	39535	14096.9	0.0221261
I2262JUC12.clipped	Unrelated	NA	3.79277	0.976103	0.348047	0.00656704	N/A	0.679012	10240	3651.25	0.0238972
I2262JUC15.clipped	Unrelated	NA	5.68736	0.987796	0.352216	0.00511251	N/A	0.70625	17935	6395.04	0.0122039
I2262JUC17.clipped	Unrelated	NA	5.60823	0.979174	0.349142	0.00463645	N/A	0.723926	21676	7728.96	0.0208261
I2262JUC19.clipped	Unrelated	NA	7.82502	0.989516	0.35283	0.00379426	N/A	0.815951	51736	18447.4	0.0104835
I2262JUC21-3_CAP31	Unrelated	NA	8.6732	0.997245	0.355585	0.00374093	N/A	0.823171	69072	24628.9	0.00275506
I2262JUC24.clipped	Unrelated	NA	9.49336	1.01144	0.360648	0.00395098	N/A	0.902439	54965	19598.8	-0.011442
I2262JUC29.clipped	Unrelated	NA	7.92796	1.00323	0.357721	0.00436189	N/A	0.79878	37342	13315	-0.00323273
I2262JUC30.clipped	Unrelated	NA	5.85019	0.995271	0.354882	0.00542582	N/A	0.779141	19522	6960.92	0.00472889
I2262JUC33-2_CAP31	Unrelated	NA	10.1144	1.0026	0.357494	0.00339654	N/A	0.878049	68818	24538.3	-0.00259652
I2262JUC37.clipped	Unrelated	NA	6.80602	0.994258	0.35452	0.00461075	N/A	0.760736	35273	12577.2	0.00574193
I2262JUC61-CAP30.clipped	Unrelated	NA	7.64771	0.992983	0.354066	0.00404383	N/A	0.847561	47655	16992.2	0.00701735
I2262JUC85.clipped	Unrelated	NA	3.05418	0.973358	0.347068	0.00783468	N/A	0.740741	5679	2024.95	0.026642
I2262LHA12.clipped	Unrelated	NA	8.14498	1.00475	0.358263	0.0043123	N/A	0.871951	40741	14526.9	-0.00475459
I2262LHA13.clipped	Unrelated	NA	9.29758	0.991854	0.353663	0.00328297	N/A	0.82716	56698	20216.7	0.00814592
I2262LHA14.clipped	Unrelated	NA	10.0985	1.01296	0.361188	0.00376774	N/A	0.865031	46599	16615.7	-0.0129573
I2262LHA2.clipped	Unrelated	NA	7.86245	1.0006	0.356782	0.00427883	N/A	0.858896	29469	10507.7	-0.000599775
I2262LHA27.clipped	Unrelated	NA	8.1141	0.997046	0.355515	0.00398996	N/A	0.810976	40094	14296.2	0.002954
I2262LHA30.clipped	Unrelated	NA	8.10126	1.00721	0.359139	0.00444363	N/A	0.834356	34967	12468.1	-0.00720978
I2262LHA34.clipped	Unrelated	NA	9.06555	1.00197	0.357269	0.00376474	N/A	0.847561	65091	23209.4	-0.00196656
I2262LHA67.clipped	Unrelated	NA	4.07918	0.986738	0.351839	0.00703557	N/A	0.709877	8646	3082.89	0.0132621
I2262UC16-12.clipped	Unrelated	NA	9.92093	0.997245	0.355586	0.00327046	N/A	0.864198	51740	18448.8	0.00275466
I2262UC16-20.clipped	Unrelated	NA	8.47391	0.99747	0.355666	0.00383837	N/A	0.822086	59570	21240.7	0.00253034
I2262UC16-24.clipped	Unrelated	NA	9.41219	1.00789	0.359381	0.00385048	N/A	0.853659	51380	18320.5	-0.00788977
I2262UC16-25.clipped	Unrelated	NA	9.42968	1.00495	0.358331	0.00373201	N/A	0.878049	59805	21324.5	-0.00494548
I2262UC8-8168.clipped	Unrelated	NA	7.65132	0.985445	0.351378	0.00369064	N/A	0.791411	40714	14517.3	0.0145553
I2262UC8-8173.clipped	Unrelated	NA	9.94638	1.00174	0.357189	0.00342334	N/A	0.840491	59775	21313.8	-0.00174334
I2263I0324	Unrelated	NA	4.93825	0.987832	0.352229	0.00589069	N/A	0.73913	15700	5598.12	0.0121675
I2263JUC12.clipped	Unrelated	NA	7.69066	0.986655	0.351809	0.00372786	N/A	0.797546	38771	13824.5	0.0133453
I2263JUC15.clipped	Unrelated	NA	7.93167	0.987558	0.352131	0.00365518	N/A	0.82716	68199	24317.6	0.0124425
I2263JUC17.clipped	Unrelated	NA	9.6848	0.992759	0.353986	0.00318503	N/A	0.852761	82314	29350.5	0.00724094
I2263JUC19.clipped	Unrelated	NA	11.2322	0.994082	0.354458	0.00278823	N/A	0.896341	197561	70443.9	0.00591818
I2263JUC21-3_CAP31	Unrelated	NA	11.4289	0.99981	0.3565	0.00291898	N/A	0.884146	264443	94291.9	0.000189518
I2263JUC24.clipped	Unrelated	NA	11.6427	0.996328	0.355259	0.00275871	N/A	0.884146	209363	74652.1	0.00367187
I2263JUC29.clipped	Unrelated	NA	9.94464	0.988705	0.35254	0.00295644	N/A	0.865854	141042	50291	0.0112951
I2263JUC30.clipped	Unrelated	NA	9.97208	0.999593	0.356423	0.00333763	N/A	0.871951	74392	26525.8	0.00040696
I2263JUC33-2_CAP31	Unrelated	NA	10.7683	0.993556	0.35427	0.00289092	N/A	0.878049	263573	93981.7	0.00644441
I2263JUC37.clipped	Unrelated	NA	11.1979	1.00368	0.357881	0.00310247	N/A	0.895706	134746	48046.1	-0.00368208
I2263JUC61-CAP30.clipped	Unrelated	NA	9.48771	0.992387	0.353853	0.0032372	N/A	0.871951	181239	64624	0.00761326
I2263JUC85.clipped	Unrelated	NA	5.84024	0.980025	0.349445	0.00450425	N/A	0.746914	21640	7716.13	0.0199748
I2263LHA12.clipped	Unrelated	NA	9.81956	0.995189	0.354852	0.00322954	N/A	0.890244	154763	55183.5	0.00481138
I2263LHA13.clipped	Unrelated	NA	10.0815	0.988778	0.352567	0.0029189	N/A	0.859756	216379	77153.8	0.0112217
I2263LHA14.clipped	Unrelated	NA	9.80867	0.996137	0.35519	0.00326759	N/A	0.865854	177319	63226.3	0.00386316
I2263LHA2.clipped	Unrelated	NA	9.54394	0.989723	0.352904	0.00311862	N/A	0.834356	112586	40144.5	0.0102765
I2263LHA27.clipped	Unrelated	NA	9.50076	0.990902	0.353324	0.00317702	N/A	0.865854	152390	54337.4	0.00909822
I2263LHA30.clipped	Unrelated	NA	10.4212	1.00232	0.357396	0.00328717	N/A	0.908537	133997	47779	-0.00232275
I2263LHA34.clipped	Unrelated	NA	13.4066	1.00059	0.356777	0.00250904	N/A	0.926829	249346	88908.8	-0.00058751
I2263LHA67.clipped	Unrelated	NA	7.29265	0.986827	0.351871	0.00393972	N/A	0.779141	32583	11618.1	0.0131735
I2263UC16-12.clipped	Unrelated	NA	12.0749	0.996376	0.355275	0.00266138	N/A	0.90184	197641	70472.4	0.00362447
I2263UC16-20.clipped	Unrelated	NA	10.6145	1.00148	0.357096	0.00319902	N/A	0.907975	227869	81250.8	-0.00147989
I2263UC16-24.clipped	Unrelated	NA	9.70698	0.989146	0.352698	0.00304504	N/A	0.847561	195927	69861.3	0.0108539
I2263UC16-25.clipped	Unrelated	NA	11.8799	1.00163	0.357148	0.00286266	N/A	0.939024	228404	81441.5	-0.00162667
I2263UC8-8168.clipped	Unrelated	NA	11.5927	0.997466	0.355664	0.00280562	N/A	0.883436	156704	55875.6	0.00253433
I2263UC8-8173.clipped	Unrelated	NA	11.4518	1.00067	0.356806	0.00293986	N/A	0.939024	228645	81527.5	-0.000669047
JUC12.clippedJUC15.clipped	Unrelated	NA	5.36632	0.96968	0.345757	0.00421467	N/A	0.685185	23155	8256.33	0.0303196
JUC12.clippedJUC17.clipped	Unrelated	NA	6.9878	0.988425	0.352441	0.00419316	N/A	0.777778	27494	9803.48	0.0115751
JUC12.clippedJUC19.clipped	Unrelated	NA	6.36245	0.978899	0.349044	0.00407143	N/A	0.790123	62442	22264.8	0.021101
JUC12.clippedJUC21-3_CAP31	Unrelated	NA	9.25148	0.990843	0.353303	0.00326036	N/A	0.846626	84429	30104.7	0.00915693
JUC12.clippedJUC24.clipped	Unrelated	NA	8.69519	0.988505	0.352469	0.00337305	N/A	0.797546	66769	23807.7	0.0114954
JUC12.clippedJUC29.clipped	Unrelated	NA	6.59689	0.977915	0.348693	0.00387357	N/A	0.760736	45682	16288.7	0.0220847
JUC12.clippedJUC30.clipped	Unrelated	NA	6.94488	0.998111	0.355894	0.00471639	N/A	0.740741	25516	9098.19	0.00188885
JUC12.clippedJUC33-2_CAP31	Unrelated	NA	10.0387	1.00264	0.357508	0.00342364	N/A	0.889571	83833	29892.2	-0.00263775
JUC12.clippedJUC37.clipped	Unrelated	NA	8.47722	0.997627	0.355722	0.00384348	N/A	0.82716	44428	15841.6	0.00237325
JUC12.clippedJUC61-CAP30.clipped	Unrelated	NA	8.87755	0.999968	0.356556	0.00376419	N/A	0.858896	59926	21367.7	3.20356e-05
JUC12.clippedJUC85.clipped	Unrelated	NA	3.7808	0.980699	0.349686	0.00702129	N/A	0.716981	7318	2609.36	0.0193011
JUC12.clippedLHA12.clipped	Unrelated	NA	9.60207	1.0013	0.357033	0.00352978	N/A	0.852761	51253	18275.2	-0.00130387
JUC12.clippedLHA13.clipped	Unrelated	NA	9.22022	0.991018	0.353365	0.00327817	N/A	0.814815	70222	25038.9	0.0089823
JUC12.clippedLHA14.clipped	Unrelated	NA	10.6181	1.00517	0.35841	0.00332171	N/A	0.858025	58461	20845.3	-0.00516602
JUC12.clippedLHA2.clipped	Unrelated	NA	9.60882	1.00566	0.358587	0.00368907	N/A	0.833333	37090	13225.1	-0.00566338
JUC12.clippedLHA27.clipped	Unrelated	NA	8.57937	1.00058	0.356775	0.00392052	N/A	0.841463	51674	18425.3	-0.000581446
JUC12.clippedLHA30.clipped	Unrelated	NA	9.33399	1.00439	0.358134	0.00374912	N/A	0.889571	44327	15805.6	-0.00439194
JUC12.clippedLHA34.clipped	Unrelated	NA	10.1249	1.00598	0.358702	0.00351231	N/A	0.877301	81020	28889.1	-0.00598403
JUC12.clippedLHA67.clipped	Unrelated	NA	5.59171	1.00069	0.356814	0.00602219	N/A	0.725	10860	3872.33	-0.000690342
JUC12.clippedUC16-12.clipped	Unrelated	NA	9.48386	0.987078	0.35196	0.0030389	N/A	0.858025	63618	22684.1	0.0129224
JUC12.clippedUC16-20.clipped	Unrelated	NA	9.88811	0.997574	0.355703	0.00329318	N/A	0.846626	73716	26284.8	0.00242555
JUC12.clippedUC16-24.clipped	Unrelated	NA	8.24094	0.993919	0.354399	0.00379324	N/A	0.846626	63008	22466.6	0.00608131
JUC12.clippedUC16-25.clipped	Unrelated	NA	12.096	1.00284	0.357579	0.0028472	N/A	0.889571	73785	26309.4	-0.00283708
JUC12.clippedUC8-8168.clipped	Unrelated	NA	8.64052	0.98971	0.352899	0.00344415	N/A	0.779141	50105	17865.8	0.0102896
JUC12.clippedUC8-8173.clipped	Unrelated	NA	10.0324	1.00177	0.3572	0.00339501	N/A	0.87037	73911	26354.3	-0.00177255
JUC15.clippedJUC17.clipped	Unrelated	NA	8.0036	0.987026	0.351942	0.00359866	N/A	0.759259	51034	18197.1	0.0129737
JUC15.clippedJUC19.clipped	Unrelated	NA	8.73755	0.991704	0.35361	0.00348726	N/A	0.858896	116326	41478.1	0.0082962
JUC15.clippedJUC21-3_CAP31	Unrelated	NA	11.0577	0.991129	0.353405	0.00273702	N/A	0.845679	157239	56066.4	0.00887111
JUC15.clippedJUC29.clipped	Unrelated	NA	7.56737	0.981101	0.349829	0.00352691	N/A	0.809816	85416	30456.6	0.018899
JUC15.clippedJUC30.clipped	Unrelated	NA	6.73364	0.979085	0.34911	0.00385686	N/A	0.790123	47770	17033.2	0.0209147
JUC15.clippedJUC33-2_CAP31	Unrelated	NA	9.86808	0.996354	0.355268	0.00325578	N/A	0.883436	155812	55557.5	0.00364575
JUC15.clippedJUC37.clipped	Unrelated	NA	7.93221	0.976148	0.348063	0.00314205	N/A	0.796296	83686	29839.7	0.023852
JUC15.clippedJUC61-CAP30.clipped	Unrelated	NA	8.55769	0.989123	0.35269	0.00345303	N/A	0.828221	112453	40097.1	0.0108767
JUC15.clippedJUC85.clipped	Unrelated	NA	7.01793	1.0082	0.359491	0.00517975	N/A	0.745342	13903	4957.36	-0.00819736
JUC15.clippedLHA12.clipped	Unrelated	NA	11.0976	1.00997	0.360123	0.00333256	N/A	0.91411	96181	34295.1	-0.00997078
JUC15.clippedLHA13.clipped	Unrelated	NA	11.7332	1.00328	0.357737	0.00294866	N/A	0.920245	131320	46824.5	-0.00327843
JUC15.clippedLHA14.clipped	Unrelated	NA	11.7417	1.00104	0.356939	0.00287861	N/A	0.90184	108870	38819.5	-0.00104223
JUC15.clippedLHA27.clipped	Unrelated	NA	10.7101	0.996569	0.355344	0.00300695	N/A	0.895706	97466	34753.2	0.00343109
JUC15.clippedLHA30.clipped	Unrelated	NA	9.82313	1.00217	0.35734	0.00348161	N/A	0.828221	84088	29983.1	-0.00216533
JUC15.clippedLHA34.clipped	Unrelated	NA	14.4333	1.00708	0.359093	0.00249098	N/A	0.919753	151479	54012.5	-0.00708094
JUC15.clippedLHA67.clipped	Unrelated	NA	7.46963	1.00845	0.359583	0.00487882	N/A	0.807453	20026	7140.63	-0.00845477
JUC15.clippedUC16-12.clipped	Unrelated	NA	10.3584	0.995851	0.355088	0.00308433	N/A	0.882716	116892	41679.9	0.00414896
JUC15.clippedUC16-20.clipped	Unrelated	NA	10.9058	1.00624	0.358791	0.00326908	N/A	0.907975	137127	48895.1	-0.00623624
JUC15.clippedUC16-24.clipped	Unrelated	NA	8.99986	0.991657	0.353593	0.00338374	N/A	0.822086	116538	41553.7	0.0083435
JUC15.clippedUC16-25.clipped	Unrelated	NA	11.7285	0.998095	0.355888	0.00279225	N/A	0.91411	137234	48933.2	0.00190528
JUC15.clippedUC8-8168.clipped	Unrelated	NA	11.3911	1.00443	0.358147	0.00307321	N/A	0.925926	92046	32820.6	-0.00442881
JUC15.clippedUC8-8173.clipped	Unrelated	NA	11.6398	0.995233	0.354868	0.00272586	N/A	0.883436	137747	49116.2	0.00476728
JUC17.clippedJUC19.clipped	Unrelated	NA	10.2854	0.993264	0.354166	0.00301655	N/A	0.896341	137797	49134	0.00673625
JUC17.clippedJUC21-3_CAP31	Unrelated	NA	9.87879	0.993422	0.354222	0.00314641	N/A	0.896341	188664	67271.5	0.00657805
JUC17.clippedJUC24.clipped	Unrelated	NA	10.3862	0.997673	0.355738	0.00313864	N/A	0.902439	147617	52635.5	0.00232686
JUC17.clippedJUC29.clipped	Unrelated	NA	9.67794	0.993424	0.354223	0.00321177	N/A	0.834356	100273	35754.1	0.00657623
JUC17.clippedJUC30.clipped	Unrelated	NA	9.96319	1.00383	0.357935	0.00349242	N/A	0.877301	56974	20315.1	-0.00383477
JUC17.clippedJUC33-2_CAP31	Unrelated	NA	10.7931	1.00166	0.35716	0.00315204	N/A	0.896341	187745	66943.8	-0.00166065
JUC17.clippedJUC37.clipped	Unrelated	NA	10.0783	0.999954	0.356551	0.00331522	N/A	0.90184	97596	34799.6	4.58383e-05
JUC17.clippedJUC61-CAP30.clipped	Unrelated	NA	10.3964	0.99923	0.356293	0.00318896	N/A	0.865854	133028	47433.5	0.000769645
JUC17.clippedJUC85.clipped	Unrelated	NA	6.48144	0.999641	0.35644	0.0051378	N/A	0.765432	16157	5761.07	0.000358724
JUC17.clippedLHA12.clipped	Unrelated	NA	10.5472	1.00253	0.35747	0.0032549	N/A	0.902439	115207	41079.1	-0.00252899
JUC17.clippedLHA13.clipped	Unrelated	NA	10.8334	1.00373	0.357898	0.00320848	N/A	0.90184	155181	55332.6	-0.003731
JUC17.clippedLHA14.clipped	Unrelated	NA	11.5957	1.00411	0.358032	0.00300907	N/A	0.90184	130371	46486.1	-0.00410647
JUC17.clippedLHA2.clipped	Unrelated	NA	10.6347	0.998051	0.355873	0.00307798	N/A	0.864198	80599	28739	0.00194897
JUC17.clippedLHA27.clipped	Unrelated	NA	11.0488	1.00052	0.356753	0.00304225	N/A	0.890244	114236	40732.9	-0.000518401
JUC17.clippedLHA30.clipped	Unrelated	NA	10.8197	1.01176	0.36076	0.00347704	N/A	0.877301	98176	35006.4	-0.0117577
JUC17.clippedLHA34.clipped	Unrelated	NA	10.5809	1.00755	0.359259	0.00341367	N/A	0.91411	180978	64530.9	-0.00754778
JUC17.clippedLHA67.clipped	Unrelated	NA	6.61024	1.00054	0.356761	0.00508626	N/A	0.802469	23946	8538.37	-0.000541841
JUC17.clippedUC16-12.clipped	Unrelated	NA	11.0496	1.00996	0.360119	0.00334667	N/A	0.945122	141581	50483.2	-0.00995911
JUC17.clippedUC16-20.clipped	Unrelated	NA	10.127	0.996293	0.355246	0.00317036	N/A	0.914634	166327	59306.9	0.00370715
JUC17.clippedUC16-24.clipped	Unrelated	NA	9.53868	1.00131	0.357035	0.00355352	N/A	0.878049	141675	50516.7	-0.00131146
JUC17.clippedUC16-25.clipped	Unrelated	NA	13.8725	1.00814	0.359469	0.00261883	N/A	0.97561	165850	59136.8	-0.00813746
JUC17.clippedUC8-8168.clipped	Unrelated	NA	10.3496	1.0066	0.358921	0.00345722	N/A	0.890244	111423	39729.9	-0.00659809
JUC17.clippedUC8-8173.clipped	Unrelated	NA	13.7597	1.00939	0.359918	0.00267288	N/A	0.987805	166313	59301.9	-0.00939485
JUC19.clippedJUC21-3_CAP31	Unrelated	NA	11.6256	0.997049	0.355515	0.00278487	N/A	0.884146	433908	154718	0.00295144
JUC19.clippedJUC24.clipped	Unrelated	NA	9.92951	0.994457	0.354591	0.00316751	N/A	0.902439	342050	121964	0.00554287
JUC19.clippedJUC29.clipped	Unrelated	NA	8.34224	0.978895	0.349043	0.00310504	N/A	0.810976	231350	82492	0.0211047
JUC19.clippedJUC30.clipped	Unrelated	NA	9.88862	0.997073	0.355524	0.00327494	N/A	0.878049	127184	45349.7	0.00292669
JUC19.clippedJUC33-2_CAP31	Unrelated	NA	11.5791	0.995653	0.355018	0.00275311	N/A	0.914634	432902	154359	0.00434657
JUC19.clippedJUC37.clipped	Unrelated	NA	9.57261	0.988665	0.352526	0.00306987	N/A	0.889571	224284	79972.5	0.0113347
JUC19.clippedJUC61-CAP30.clipped	Unrelated	NA	9.34885	0.986444	0.351734	0.00305862	N/A	0.871951	303465	108206	0.0135562
JUC19.clippedJUC85.clipped	Unrelated	NA	8.18154	0.994794	0.354712	0.00385893	N/A	0.763975	36283	12937.4	0.00520594
JUC19.clippedLHA12.clipped	Unrelated	NA	12.5645	1.00498	0.358344	0.00280188	N/A	0.939024	260144	92759	-0.00498081
JUC19.clippedLHA13.clipped	Unrelated	NA	11.4448	1.00163	0.357148	0.00297156	N/A	0.908537	356356	127065	-0.00162838
JUC19.clippedLHA14.clipped	Unrelated	NA	12.4402	1.00831	0.35953	0.00292522	N/A	0.939024	294999	105187	-0.00830751
JUC19.clippedLHA2.clipped	Unrelated	NA	9.36747	0.993039	0.354086	0.00330358	N/A	0.865031	185986	66316.6	0.00696095
JUC19.clippedLHA27.clipped	Unrelated	NA	11.1279	1.00232	0.357395	0.00307833	N/A	0.939024	259735	92613.1	-0.00231988
JUC19.clippedLHA30.clipped	Unrelated	NA	9.02705	0.993197	0.354142	0.00343441	N/A	0.865854	225305	80336.5	0.00680286
JUC19.clippedLHA34.clipped	Unrelated	NA	12.6421	1.00987	0.360088	0.00292264	N/A	0.908537	414085	147649	-0.00987207
JUC19.clippedLHA67.clipped	Unrelated	NA	8.5234	0.997291	0.355602	0.00380859	N/A	0.865031	53903	19220.1	0.00270948
JUC19.clippedUC16-12.clipped	Unrelated	NA	12.4493	1.00075	0.356835	0.00270666	N/A	0.945122	322042	114830	-0.000750492
JUC19.clippedUC16-20.clipped	Unrelated	NA	10.9175	0.998614	0.356074	0.00301662	N/A	0.920732	377950	134765	0.00138624
JUC19.clippedUC16-24.clipped	Unrelated	NA	10.5878	0.991701	0.353609	0.00287775	N/A	0.878049	321378	114593	0.00829946
JUC19.clippedUC16-25.clipped	Unrelated	NA	13.6514	1.00433	0.358111	0.00256177	N/A	0.963415	377285	134528	-0.00432849
JUC19.clippedUC8-8168.clipped	Unrelated	NA	11.1621	1.00063	0.356791	0.0030148	N/A	0.884146	254101	90604.2	-0.000626402
JUC19.clippedUC8-8173.clipped	Unrelated	NA	13.9537	1.00291	0.357605	0.00246995	N/A	0.957317	378485	134956	-0.00290777
JUC24.clippedJUC21-3_CAP31	Unrelated	NA	14.2818	1.00416	0.35805	0.00244442	N/A	0.926829	469138	167280	-0.00415757
JUC24.clippedJUC29.clipped	Unrelated	NA	11.0765	0.992824	0.354009	0.00278693	N/A	0.884146	247053	88091.2	0.00717615
JUC24.clippedJUC30.clipped	Unrelated	NA	10.6353	0.998245	0.355942	0.0030843	N/A	0.877301	137337	48970	0.00175532
JUC24.clippedJUC33-2_CAP31	Unrelated	NA	13.3538	1.01005	0.36015	0.00277151	N/A	0.945122	467497	166694	-0.0100459
JUC24.clippedJUC61-CAP30.clipped	Unrelated	NA	11.6715	1.00155	0.357122	0.00291156	N/A	0.902439	325718	116141	-0.0015536
JUC24.clippedJUC85.clipped	Unrelated	NA	8.6525	0.993606	0.354288	0.0035999	N/A	0.826087	38878	13862.6	0.00639449
JUC24.clippedLHA12.clipped	Unrelated	NA	12.0692	1.01259	0.361055	0.00314152	N/A	0.914634	280464	100004	-0.012585
JUC24.clippedLHA13.clipped	Unrelated	NA	12.0524	1.00838	0.359556	0.00302149	N/A	0.926829	382900	136530	-0.00838039
JUC24.clippedLHA14.clipped	Unrelated	NA	13.786	1.01464	0.361787	0.00280334	N/A	0.932515	318171	113450	-0.014636
JUC24.clippedLHA2.clipped	Unrelated	NA	12.983	1.00554	0.358543	0.00272687	N/A	0.864198	198869	70910.3	-0.00553812
JUC24.clippedLHA27.clipped	Unrelated	NA	12.4341	1.00884	0.359719	0.00294188	N/A	0.957317	278962	99468.9	-0.00883816
JUC24.clippedLHA30.clipped	Unrelated	NA	12.2002	1.00592	0.358679	0.002913	N/A	0.93865	241305	86041.6	-0.00592035
JUC24.clippedLHA34.clipped	Unrelated	NA	15.4183	1.01685	0.362574	0.00255765	N/A	0.95092	447682	159629	-0.0168453
JUC24.clippedLHA67.clipped	Unrelated	NA	9.2904	1.00444	0.35815	0.00376848	N/A	0.883436	57716	20579.7	-0.00443789
JUC24.clippedUC16-12.clipped	Unrelated	NA	11.6496	1.01271	0.361102	0.00325864	N/A	0.926829	347423	123880	-0.012715
JUC24.clippedUC16-20.clipped	Unrelated	NA	12.2348	1.00564	0.35858	0.00289665	N/A	0.914634	409025	145845	-0.00564186
JUC24.clippedUC16-24.clipped	Unrelated	NA	13.2458	1.01317	0.361263	0.00287813	N/A	0.939024	347030	123740	-0.0131668
JUC24.clippedUC16-25.clipped	Unrelated	NA	15.7959	1.01168	0.360733	0.00237997	N/A	0.969512	408418	145629	-0.0116823
JUC24.clippedUC8-8168.clipped	Unrelated	NA	11.5943	1.0061	0.358744	0.00307089	N/A	0.896341	274237	97784.1	-0.00610431
JUC24.clippedUC8-8173.clipped	Unrelated	NA	14.0556	1.01188	0.360804	0.00267966	N/A	0.969512	409444	145995	-0.0118801
JUC29.clippedJUC21-3_CAP31	Unrelated	NA	11.8957	0.994009	0.354432	0.00263053	N/A	0.859756	312125	111294	0.00599079
JUC29.clippedJUC30.clipped	Unrelated	NA	8.55385	0.988943	0.352625	0.00344705	N/A	0.79878	93079	33189	0.0110572
JUC29.clippedJUC33-2_CAP31	Unrelated	NA	10.9345	0.9944	0.354571	0.00287452	N/A	0.865854	311238	110977	0.0055999
JUC29.clippedJUC61-CAP30.clipped	Unrelated	NA	8.70486	0.978553	0.348921	0.00296167	N/A	0.865854	220159	78501.6	0.0214469
JUC29.clippedJUC85.clipped	Unrelated	NA	7.74152	1.00582	0.358644	0.00458629	N/A	0.777778	26734	9532.48	-0.0058238
JUC29.clippedLHA12.clipped	Unrelated	NA	11.2239	0.994281	0.354529	0.00279664	N/A	0.896341	189460	67555.3	0.00571892
JUC29.clippedLHA13.clipped	Unrelated	NA	10.3125	0.998481	0.356026	0.003189	N/A	0.902439	258495	92171	0.00151896
JUC29.clippedLHA14.clipped	Unrelated	NA	12.216	1.00789	0.35938	0.00296662	N/A	0.902439	213913	76274.5	-0.00788603
JUC29.clippedLHA2.clipped	Unrelated	NA	12.7364	1.00438	0.358128	0.00274715	N/A	0.901235	135982	48486.8	-0.00437628
JUC29.clippedLHA27.clipped	Unrelated	NA	10.2939	0.997368	0.355629	0.0031562	N/A	0.926829	189751	67659.1	0.00263238
JUC29.clippedLHA30.clipped	Unrelated	NA	10.998	1.00172	0.357181	0.00309519	N/A	0.890244	164589	58687.1	-0.00171853
JUC29.clippedLHA34.clipped	Unrelated	NA	12.7095	1.00151	0.357108	0.00267269	N/A	0.90184	299030	106624	-0.00151483
JUC29.clippedLHA67.clipped	Unrelated	NA	7.98762	0.997125	0.355543	0.00405665	N/A	0.815951	39503	14085.5	0.00287526
JUC29.clippedUC16-12.clipped	Unrelated	NA	11.5444	0.999579	0.356418	0.0028826	N/A	0.902439	233103	83117	0.000421499
JUC29.clippedUC16-20.clipped	Unrelated	NA	9.26621	0.986216	0.351653	0.00307713	N/A	0.920732	272604	97201.8	0.0137839
JUC29.clippedUC16-24.clipped	Unrelated	NA	10.2426	0.992026	0.353725	0.00298608	N/A	0.859756	232288	82826.4	0.00797367
JUC29.clippedUC16-25.clipped	Unrelated	NA	14.5887	0.999229	0.356293	0.00227253	N/A	0.890244	272175	97048.9	0.000771287
JUC29.clippedUC8-8168.clipped	Unrelated	NA	11.6276	0.998631	0.35608	0.00283291	N/A	0.852761	182785	65175.3	0.00136943
JUC29.clippedUC8-8173.clipped	Unrelated	NA	13.3917	0.999794	0.356494	0.00249069	N/A	0.908537	273045	97359.1	0.000206109
JUC30.clippedJUC21-3_CAP31	Unrelated	NA	11.797	1.0008	0.356854	0.00285791	N/A	0.890244	175220	62477.8	-0.000803207
JUC30.clippedJUC33-2_CAP31	Unrelated	NA	10.7461	1.002	0.35728	0.00317703	N/A	0.890244	174233	62125.9	-0.0019978
JUC30.clippedJUC37.clipped	Unrelated	NA	9.03873	0.994279	0.354528	0.00347263	N/A	0.883436	90873	32402.4	0.00572148
JUC30.clippedJUC61-CAP30.clipped	Unrelated	NA	10.6409	0.999514	0.356395	0.0031252	N/A	0.890244	124306	44323.5	0.000485571
JUC30.clippedJUC85.clipped	Unrelated	NA	6.7569	1.00446	0.358156	0.00518239	N/A	0.745342	15080	5377.04	-0.00445541
JUC30.clippedLHA12.clipped	Unrelated	NA	11.6533	1.00476	0.358264	0.00301415	N/A	0.883436	107189	38220.2	-0.00475795
JUC30.clippedLHA13.clipped	Unrelated	NA	13.2562	1.00958	0.359985	0.00277946	N/A	0.920732	144295	51451	-0.00958278
JUC30.clippedLHA14.clipped	Unrelated	NA	11.765	1.00096	0.356909	0.00287036	N/A	0.902439	121409	43290.5	-0.000957595
JUC30.clippedLHA2.clipped	Unrelated	NA	9.69825	0.99895	0.356193	0.00340823	N/A	0.858025	75386	26880.2	0.00104997
JUC30.clippedLHA27.clipped	Unrelated	NA	11.2422	1.00728	0.359163	0.00320432	N/A	0.871166	107447	38312.1	-0.0072785
JUC30.clippedLHA30.clipped	Unrelated	NA	11.3631	1.00981	0.360065	0.00324958	N/A	0.878049	92250	32893.4	-0.00980795
JUC30.clippedLHA34.clipped	Unrelated	NA	14.1599	1.01085	0.360436	0.00263392	N/A	0.91358	168485	60076.3	-0.0108473
JUC30.clippedUC16-12.clipped	Unrelated	NA	13.1207	1.00935	0.359901	0.00280179	N/A	0.877301	131300	46817.4	-0.00934786
JUC30.clippedUC16-20.clipped	Unrelated	NA	11.0529	1.01245	0.361006	0.00342597	N/A	0.91411	154410	55057.6	-0.012448
JUC30.clippedUC16-24.clipped	Unrelated	NA	10.3966	0.994874	0.35474	0.00303953	N/A	0.871951	131313	46822	0.00512565
JUC30.clippedUC16-25.clipped	Unrelated	NA	12.7717	1.00699	0.359061	0.00281261	N/A	0.932927	154319	55025.2	-0.00699329
JUC30.clippedUC8-8168.clipped	Unrelated	NA	12.5994	1.00877	0.359697	0.00290149	N/A	0.884146	102706	36621.7	-0.00877468
JUC30.clippedUC8-8173.clipped	Unrelated	NA	12.6835	1.00729	0.359168	0.00284059	N/A	0.890244	154752	55179.6	-0.00729279
JUC33-2_CAP31JUC21-3_CAP31	Unrelated	NA	14.0468	1.00106	0.356947	0.00240676	N/A	0.920732	606376	216214	-0.00106292
JUC37.clippedJUC21-3_CAP31	Unrelated	NA	12.0049	0.996246	0.355229	0.00267305	N/A	0.920245	301808	107615	0.00375438
JUC37.clippedJUC33-2_CAP31	Unrelated	NA	11.9106	1.00089	0.356887	0.00283336	N/A	0.907975	300891	107288	-0.000894278
JUC37.clippedJUC61-CAP30.clipped	Unrelated	NA	10.7897	0.991733	0.35362	0.00282494	N/A	0.895706	214838	76604.3	0.00826745
JUC37.clippedJUC85.clipped	Unrelated	NA	7.74549	0.998011	0.355859	0.00422427	N/A	0.776398	26030	9281.46	0.00198901
JUC37.clippedLHA12.clipped	Unrelated	NA	10.871	0.998179	0.355919	0.00301527	N/A	0.92638	184028	65618.5	0.00182063
JUC37.clippedLHA13.clipped	Unrelated	NA	10.0928	0.989263	0.352739	0.00293275	N/A	0.907975	250661	89377.7	0.010737
JUC37.clippedLHA14.clipped	Unrelated	NA	12.9156	1.00968	0.360019	0.00285544	N/A	0.932515	207825	74103.7	-0.00967952
JUC37.clippedLHA2.clipped	Unrelated	NA	12.8712	1.00091	0.356891	0.00262221	N/A	0.888889	132811	47356.1	-0.000905232
JUC37.clippedLHA27.clipped	Unrelated	NA	9.54522	0.987626	0.352156	0.00303986	N/A	0.877301	185665	66202.2	0.0123737
JUC37.clippedLHA30.clipped	Unrelated	NA	11.8024	1.00207	0.357307	0.00289496	N/A	0.865031	160537	57242.3	-0.00207309
JUC37.clippedLHA34.clipped	Unrelated	NA	13.8019	1.00112	0.356968	0.002451	N/A	0.944444	289799	103333	-0.00112254
JUC37.clippedLHA67.clipped	Unrelated	NA	8.25497	0.999392	0.356351	0.00402322	N/A	0.809816	38434	13704.3	0.000607725
JUC37.clippedUC16-12.clipped	Unrelated	NA	12.0123	1.00793	0.359397	0.00301832	N/A	0.889571	225030	80238.5	-0.00793308
JUC37.clippedUC16-20.clipped	Unrelated	NA	11.2752	0.992503	0.353894	0.00272767	N/A	0.871166	263847	94079.4	0.00749745
JUC37.clippedUC16-24.clipped	Unrelated	NA	10.6865	0.99513	0.354832	0.0029656	N/A	0.907975	224794	80154.3	0.0048695
JUC37.clippedUC16-25.clipped	Unrelated	NA	12.7623	0.995643	0.355014	0.00249757	N/A	0.92638	263550	93973.5	0.00435713
JUC37.clippedUC8-8168.clipped	Unrelated	NA	11.3673	1.0017	0.357176	0.0029942	N/A	0.895706	176563	62956.7	-0.00170454
JUC37.clippedUC8-8173.clipped	Unrelated	NA	13.0618	0.996192	0.35521	0.00245529	N/A	0.91411	264193	94202.7	0.00380804
JUC61-CAP30.clippedJUC21-3_CAP31	Unrelated	NA	10.7882	0.987809	0.352221	0.00269564	N/A	0.865854	415955	148316	0.0121914
JUC61-CAP30.clippedJUC33-2_CAP31	Unrelated	NA	12.976	1.00367	0.357876	0.00267694	N/A	0.914634	414303	147727	-0.00366807
JUC61-CAP30.clippedJUC85.clipped	Unrelated	NA	7.53304	0.988227	0.35237	0.00388028	N/A	0.73913	35318	12593.3	0.0117732
JUC61-CAP30.clippedLHA12.clipped	Unrelated	NA	12.9059	1.00366	0.357872	0.0026912	N/A	0.914634	252023	89863.3	-0.00365781
JUC61-CAP30.clippedLHA13.clipped	Unrelated	NA	11.6632	1.00047	0.356737	0.00288063	N/A	0.908537	341599	121803	-0.000474385
JUC61-CAP30.clippedLHA14.clipped	Unrelated	NA	12.1377	1.00194	0.357259	0.00281099	N/A	0.920732	284679	101507	-0.00193703
JUC61-CAP30.clippedLHA2.clipped	Unrelated	NA	11.2879	1.00499	0.358346	0.00311893	N/A	0.90184	178272	63566.1	-0.00498596
JUC61-CAP30.clippedLHA27.clipped	Unrelated	NA	9.57886	0.993554	0.354269	0.00324983	N/A	0.932927	252325	89971	0.00644631
JUC61-CAP30.clippedLHA30.clipped	Unrelated	NA	9.46527	0.983962	0.350849	0.0029275	N/A	0.865854	216851	77322.1	0.016038
JUC61-CAP30.clippedLHA34.clipped	Unrelated	NA	12.3184	1.00658	0.358914	0.00290412	N/A	0.945122	398572	142118	-0.00657934
JUC61-CAP30.clippedLHA67.clipped	Unrelated	NA	9.44266	1.00411	0.358034	0.00369542	N/A	0.840491	52171	18602.5	-0.0041123
JUC61-CAP30.clippedUC16-12.clipped	Unrelated	NA	11.5897	1.00091	0.356891	0.0029122	N/A	0.853659	309481	110351	-0.000906449
JUC61-CAP30.clippedUC16-20.clipped	Unrelated	NA	11.8086	1.00405	0.358011	0.00295303	N/A	0.902439	364232	129873	-0.00404688
JUC61-CAP30.clippedUC16-24.clipped	Unrelated	NA	9.27958	0.989782	0.352924	0.0032097	N/A	0.884146	309429	110332	0.0102185
JUC61-CAP30.clippedUC16-25.clipped	Unrelated	NA	13.9947	0.997049	0.355516	0.00231346	N/A	0.902439	363711	129688	0.00295052
JUC61-CAP30.clippedUC8-8168.clipped	Unrelated	NA	12.6779	1.00607	0.358732	0.0028074	N/A	0.878049	242694	86536.9	-0.00606821
JUC61-CAP30.clippedUC8-8173.clipped	Unrelated	NA	13.4011	0.995961	0.355128	0.00238697	N/A	0.896341	364683	130034	0.00403917
JUC85.clippedJUC21-3_CAP31	Unrelated	NA	10.0953	1.00399	0.357991	0.00345226	N/A	0.863354	49247	17559.9	-0.00399225
JUC85.clippedJUC33-2_CAP31	Unrelated	NA	8.74395	0.998285	0.355956	0.00375306	N/A	0.846626	48815	17405.9	0.00171547
JUC85.clippedLHA12.clipped	Unrelated	NA	8.19348	0.996348	0.355266	0.00392094	N/A	0.765432	30138	10746.2	0.00365166
JUC85.clippedLHA13.clipped	Unrelated	NA	8.03261	0.988277	0.352388	0.00364117	N/A	0.813665	40918	14590	0.0117233
JUC85.clippedLHA14.clipped	Unrelated	NA	9.39205	1.00637	0.358838	0.00380087	N/A	0.815951	34308	12233.1	-0.00636554
JUC85.clippedLHA2.clipped	Unrelated	NA	7.91663	1.00701	0.359067	0.00453819	N/A	0.76875	21645	7717.91	-0.00700825
JUC85.clippedLHA27.clipped	Unrelated	NA	8.97016	1.00957	0.35998	0.00410703	N/A	0.803681	30485	10870	-0.00957034
JUC85.clippedLHA30.clipped	Unrelated	NA	6.98114	0.994351	0.354554	0.00449986	N/A	0.771605	26264	9364.9	0.00564852
JUC85.clippedLHA34.clipped	Unrelated	NA	10.7431	1.00813	0.359467	0.00338149	N/A	0.857143	47384	16895.6	-0.00813166
JUC85.clippedLHA67.clipped	Unrelated	NA	4.48879	1.00476	0.358264	0.00782491	N/A	0.72956	6244	2226.41	-0.00475671
JUC85.clippedUC16-12.clipped	Unrelated	NA	9.76556	1.00958	0.359985	0.00377299	N/A	0.858025	37096	13227.2	-0.0095832
JUC85.clippedUC16-20.clipped	Unrelated	NA	8.14455	0.998029	0.355865	0.00401808	N/A	0.840491	43154	15387.3	0.00197102
JUC85.clippedUC16-24.clipped	Unrelated	NA	8.40618	1.00666	0.358943	0.00425919	N/A	0.852761	36939	13171.3	-0.00666151
JUC85.clippedUC16-25.clipped	Unrelated	NA	9.84559	1.00514	0.3584	0.00358134	N/A	0.852761	43125	15377	-0.00513831
JUC85.clippedUC8-8168.clipped	Unrelated	NA	9.80674	1.0274	0.366338	0.00440497	N/A	0.833333	29006	10342.6	-0.0274006
JUC85.clippedUC8-8173.clipped	Unrelated	NA	9.60555	1.00496	0.358335	0.00366406	N/A	0.852761	43264	15426.6	-0.00495567
LHA12.clippedJUC21-3_CAP31	Unrelated	NA	15.2687	1.01213	0.360894	0.00247269	N/A	0.963415	360399	128507	-0.012134
LHA12.clippedJUC33-2_CAP31	Unrelated	NA	12.2648	1.00428	0.358095	0.00285002	N/A	0.920732	358355	127778	-0.00428189
LHA12.clippedLHA13.clipped	Unrelated	NA	10.1586	0.979634	0.349306	0.00257578	N/A	0.858896	294484	105004	0.0203662
LHA12.clippedLHA2.clipped	Unrelated	NA	11.7298	0.998991	0.356208	0.00281917	N/A	0.87037	152366	54328.8	0.00100897
LHA12.clippedLHA30.clipped	Unrelated	NA	8.84967	0.984323	0.350978	0.0031457	N/A	0.865031	185892	66283.1	0.0156768
LHA12.clippedLHA67.clipped	Unrelated	NA	9.63219	1.01137	0.360622	0.00389138	N/A	0.889571	44817	15980.3	-0.0113702
LHA12.clippedUC16-12.clipped	Unrelated	NA	12.8529	1.00513	0.358396	0.00274309	N/A	0.932515	269001	95917.1	-0.00512832
LHA12.clippedUC16-20.clipped	Unrelated	NA	12.7283	1.00575	0.35862	0.00278751	N/A	0.95122	317417	113181	-0.00575456
LHA12.clippedUC16-24.clipped	Unrelated	NA	11.8242	1.00832	0.359536	0.00307813	N/A	0.902439	269211	95992	-0.00832376
LHA12.clippedUC16-25.clipped	Unrelated	NA	16.2867	1.01566	0.362151	0.00239528	N/A	0.981707	317075	113059	-0.0156578
LHA12.clippedUC8-8168.clipped	Unrelated	NA	14.6275	1.01377	0.361476	0.00262086	N/A	0.926829	211350	75360.6	-0.0137656
LHA12.clippedUC8-8173.clipped	Unrelated	NA	16.1603	1.01378	0.36148	0.00237253	N/A	0.957317	317843	113333	-0.0137772
LHA13.clippedJUC21-3_CAP31	Unrelated	NA	16.5642	1.01219	0.360915	0.00228055	N/A	0.92638	492753	175700	-0.012192
LHA13.clippedJUC33-2_CAP31	Unrelated	NA	12.224	1.00892	0.359747	0.00299473	N/A	0.939024	488254	174096	-0.0089165
LHA13.clippedLHA14.clipped	Unrelated	NA	9.92784	0.985917	0.351546	0.00286133	N/A	0.853659	335418	119599	0.0140826
LHA13.clippedLHA2.clipped	Unrelated	NA	11.4771	1.00017	0.356627	0.00291775	N/A	0.907407	209729	74782.6	-0.000165586
LHA13.clippedLHA30.clipped	Unrelated	NA	10.4044	0.994255	0.354519	0.003016	N/A	0.865854	252841	90155	0.00574533
LHA13.clippedLHA34.clipped	Unrelated	NA	9.97921	0.986985	0.351927	0.00288474	N/A	0.871166	471467	168110	0.0130151
LHA13.clippedLHA67.clipped	Unrelated	NA	10.0271	1.0053	0.358456	0.00352209	N/A	0.851852	60490	21568.8	-0.00529521
LHA13.clippedUC16-12.clipped	Unrelated	NA	14.9788	1.01222	0.360924	0.00252253	N/A	0.920732	365836	130445	-0.012217
LHA13.clippedUC16-20.clipped	Unrelated	NA	11.9124	1.01308	0.361233	0.00319783	N/A	0.932927	428089	152643	-0.0130843
LHA13.clippedUC16-24.clipped	Unrelated	NA	12.1251	1.00645	0.358868	0.00294665	N/A	0.914634	363557	129633	-0.00645103
LHA13.clippedUC16-25.clipped	Unrelated	NA	18.5599	1.01703	0.362642	0.00212835	N/A	0.957317	429209	153042	-0.0170337
LHA13.clippedUC8-8168.clipped	Unrelated	NA	11.9676	1.00378	0.357915	0.00290578	N/A	0.920245	288211	102767	-0.00377773
LHA13.clippedUC8-8173.clipped	Unrelated	NA	15.8267	1.01235	0.360973	0.00239046	N/A	0.95122	429977	153316	-0.0123538
LHA14.clippedJUC21-3_CAP31	Unrelated	NA	16.0205	1.01569	0.362163	0.00243582	N/A	0.939024	411862	146857	-0.0156905
LHA14.clippedJUC33-2_CAP31	Unrelated	NA	14.6677	1.01045	0.360294	0.00253306	N/A	0.945122	407484	145296	-0.0104498
LHA14.clippedLHA2.clipped	Unrelated	NA	11.1814	1.00008	0.356598	0.00299233	N/A	0.883436	173153	61740.8	-8.43587e-05
LHA14.clippedLHA30.clipped	Unrelated	NA	7.41567	0.969111	0.345554	0.00302256	N/A	0.823171	209510	74704.5	0.0308887
LHA14.clippedLHA67.clipped	Unrelated	NA	9.21525	1.00005	0.356584	0.00362927	N/A	0.840491	50507	18009.2	-4.59755e-05
LHA14.clippedUC16-12.clipped	Unrelated	NA	14.4273	1.01383	0.361501	0.00265892	N/A	0.944785	307673	109706	-0.0138342
LHA14.clippedUC16-20.clipped	Unrelated	NA	13.758	1.0149	0.361881	0.00281595	N/A	0.932515	360502	128543	-0.0149022
LHA14.clippedUC16-24.clipped	Unrelated	NA	13.689	1.01829	0.363089	0.00291834	N/A	0.932927	305950	109092	-0.018288
LHA14.clippedUC16-25.clipped	Unrelated	NA	16.4892	1.01202	0.360855	0.00228729	N/A	0.945122	361372	128854	-0.0120242
LHA14.clippedUC8-8168.clipped	Unrelated	NA	13.1893	1.01027	0.36023	0.00281215	N/A	0.920245	241890	86250.2	-0.0102702
LHA14.clippedUC8-8173.clipped	Unrelated	NA	15.469	1.01127	0.360587	0.00242078	N/A	0.969512	362049	129095	-0.0112705
LHA2.clippedJUC21-3_CAP31	Unrelated	NA	12.0475	1.00025	0.356656	0.00278205	N/A	0.907975	251797	89782.7	-0.000248232
LHA2.clippedJUC33-2_CAP31	Unrelated	NA	12.4946	1.00857	0.359623	0.00291989	N/A	0.91411	249798	89069.9	-0.00856704
LHA2.clippedLHA30.clipped	Unrelated	NA	9.14676	0.988146	0.352341	0.00319257	N/A	0.840491	133839	47722.7	0.0118536
LHA2.clippedLHA34.clipped	Unrelated	NA	9.32349	0.986344	0.351699	0.00306311	N/A	0.815951	241798	86217.4	0.0136561
LHA2.clippedLHA67.clipped	Unrelated	NA	9.25194	1.01147	0.360659	0.00405533	N/A	0.858025	32094	11443.7	-0.0114746
LHA2.clippedUC16-12.clipped	Unrelated	NA	13.7097	1.00908	0.359807	0.00267458	N/A	0.876543	187367	66809	-0.00908489
LHA2.clippedUC16-20.clipped	Unrelated	NA	12.0638	1.00976	0.360049	0.0030595	N/A	0.895706	218576	77937.2	-0.00976206
LHA2.clippedUC16-24.clipped	Unrelated	NA	12.0735	1.00328	0.357738	0.00286563	N/A	0.907407	186346	66445	-0.00328104
LHA2.clippedUC16-25.clipped	Unrelated	NA	15.865	1.01021	0.360207	0.00233644	N/A	0.950617	219060	78109.8	-0.0102068
LHA2.clippedUC8-8168.clipped	Unrelated	NA	11.5543	1.00665	0.358941	0.0030985	N/A	0.901235	147250	52504.6	-0.00665437
LHA2.clippedUC8-8173.clipped	Unrelated	NA	14.3341	1.01114	0.36054	0.00260921	N/A	0.944444	219526	78275.9	-0.0111412
LHA27.clippedJUC21-3_CAP31	Unrelated	NA	14.1438	1.01029	0.360238	0.00262293	N/A	0.939024	355071	126607	-0.0102925
LHA27.clippedJUC33-2_CAP31	Unrelated	NA	12.1825	1.0083	0.359526	0.00298679	N/A	0.920732	353671	126108	-0.00829683
LHA27.clippedLHA2.clipped	Unrelated	NA	10.9147	0.994245	0.354516	0.00287469	N/A	0.888889	154247	54999.5	0.00575496
LHA27.clippedLHA67.clipped	Unrelated	NA	8.03776	0.997471	0.355666	0.00404672	N/A	0.828221	44986	16040.6	0.00252865
LHA27.clippedUC16-12.clipped	Unrelated	NA	12.5776	1.01499	0.361912	0.00308263	N/A	0.945122	264244	94220.9	-0.014987
LHA27.clippedUC16-20.clipped	Unrelated	NA	12.0707	1.00604	0.35872	0.00294767	N/A	0.926829	311449	111053	-0.00603589
LHA27.clippedUC16-24.clipped	Unrelated	NA	10.7376	0.998958	0.356196	0.00307859	N/A	0.902439	264284	94235.2	0.00104182
LHA27.clippedUC16-25.clipped	Unrelated	NA	15.8005	1.01643	0.362427	0.00248644	N/A	0.963415	310645	110766	-0.0164309
LHA27.clippedUC8-8168.clipped	Unrelated	NA	13.4308	1.01521	0.361992	0.00289279	N/A	0.90184	207477	73979.6	-0.0152119
LHA27.clippedUC8-8173.clipped	Unrelated	NA	14.7202	1.01239	0.360984	0.00257092	N/A	0.963415	311734	111154	-0.0123853
LHA30.clippedJUC21-3_CAP31	Unrelated	NA	13.4491	1.01407	0.361585	0.00285856	N/A	0.920732	305707	109005	-0.0140701
LHA30.clippedJUC33-2_CAP31	Unrelated	NA	13.5139	1.011	0.360491	0.00276393	N/A	0.969512	304751	108664	-0.0110026
LHA30.clippedLHA34.clipped	Unrelated	NA	7.68158	0.975636	0.34788	0.00322078	N/A	0.840491	293647	104705	0.0243644
LHA30.clippedLHA67.clipped	Unrelated	NA	9.18208	1.01173	0.360749	0.00409593	N/A	0.828221	38944	13886.2	-0.0117255
LHA30.clippedUC16-12.clipped	Unrelated	NA	13.8766	1.02019	0.363769	0.00292787	N/A	0.93865	226985	80935.6	-0.0201944
LHA30.clippedUC16-20.clipped	Unrelated	NA	11.5484	1.00602	0.358713	0.00308039	N/A	0.96319	267127	95248.9	-0.00601689
LHA30.clippedUC16-24.clipped	Unrelated	NA	11.5222	1.00342	0.357786	0.00300693	N/A	0.932927	226968	80929.5	-0.00341668
LHA30.clippedUC16-25.clipped	Unrelated	NA	12.7578	1.01126	0.360583	0.00293497	N/A	0.963415	266715	95102	-0.0112617
LHA30.clippedUC8-8168.clipped	Unrelated	NA	13.4313	1.00832	0.359535	0.00270974	N/A	0.90184	178080	63497.6	-0.00832155
LHA30.clippedUC8-8173.clipped	Unrelated	NA	15.4277	1.01162	0.36071	0.00243525	N/A	0.963415	267334	95322.7	-0.0116163
LHA34.clippedJUC21-3_CAP31	Unrelated	NA	14.7809	1.01094	0.360468	0.00252548	N/A	0.95122	582875	207834	-0.0109391
LHA34.clippedJUC33-2_CAP31	Unrelated	NA	14.7025	1.01773	0.362892	0.00270375	N/A	0.932927	576084	205413	-0.0177349
LHA34.clippedLHA67.clipped	Unrelated	NA	10.2219	0.992682	0.353958	0.00301497	N/A	0.820988	70028	24969.7	0.00731817
LHA34.clippedUC16-12.clipped	Unrelated	NA	15.2226	1.01359	0.361414	0.00251429	N/A	0.939024	431085	153711	-0.0135901
LHA34.clippedUC16-20.clipped	Unrelated	NA	13.8329	1.01757	0.362832	0.00286943	N/A	0.95122	507163	180838	-0.0175681
LHA34.clippedUC16-24.clipped	Unrelated	NA	13.9273	1.01791	0.362953	0.00285867	N/A	0.969325	428342	152733	-0.0179072
LHA34.clippedUC16-25.clipped	Unrelated	NA	21.4067	1.02285	0.364717	0.00194224	N/A	0.97561	508510	181318	-0.0228531
LHA34.clippedUC8-8168.clipped	Unrelated	NA	14.6634	1.01839	0.363126	0.00272695	N/A	0.920245	339681	121119	-0.0183924
LHA34.clippedUC8-8173.clipped	Unrelated	NA	18.5918	1.02517	0.365541	0.00228066	N/A	0.97561	509628	181717	-0.0251658
LHA67.clippedJUC21-3_CAP31	Unrelated	NA	11.5901	1.00199	0.357277	0.00294539	N/A	0.846626	72907	25996.3	-0.00198906
LHA67.clippedJUC33-2_CAP31	Unrelated	NA	9.88358	0.998371	0.355987	0.00332341	N/A	0.883436	72601	25887.2	0.00162945
LHA67.clippedUC16-12.clipped	Unrelated	NA	10.0465	1.00266	0.357518	0.0034219	N/A	0.87037	54856	19559.9	-0.00266435
LHA67.clippedUC16-20.clipped	Unrelated	NA	9.90349	1.00408	0.358022	0.00352221	N/A	0.883436	63957	22805	-0.00407763
LHA67.clippedUC16-24.clipped	Unrelated	NA	9.74467	1.00808	0.359447	0.00372589	N/A	0.858896	54990	19607.7	-0.00807512
LHA67.clippedUC16-25.clipped	Unrelated	NA	10.5203	1.01686	0.362579	0.00374885	N/A	0.932515	63771	22738.7	-0.0168573
LHA67.clippedUC8-8168.clipped	Unrelated	NA	10.6637	1.012	0.360847	0.00353602	N/A	0.858025	42852	15279.6	-0.0119999
LHA67.clippedUC8-8173.clipped	Unrelated	NA	12.4127	1.0185	0.363165	0.00322457	N/A	0.920245	64048	22837.5	-0.0185022
UC16-12.clippedJUC21-3_CAP31	Unrelated	NA	13.1292	0.999738	0.356474	0.00253899	N/A	0.914634	452066	161192	0.000261789
UC16-12.clippedJUC33-2_CAP31	Unrelated	NA	13.2518	1.00833	0.359538	0.00274665	N/A	0.908537	447166	159445	-0.00832879
UC16-12.clippedUC16-20.clipped	Unrelated	NA	13.0218	1.00689	0.359026	0.00275587	N/A	0.920732	396495	141377	-0.00689384
UC16-12.clippedUC16-24.clipped	Unrelated	NA	10.2529	0.994915	0.354755	0.00308352	N/A	0.884146	337591	120374	0.00508494
UC16-12.clippedUC16-25.clipped	Unrelated	NA	14.8367	1.01494	0.361895	0.00261217	N/A	0.963415	397344	141680	-0.0149415
UC16-12.clippedUC8-8168.clipped	Unrelated	NA	14.0817	1.01408	0.36159	0.0027305	N/A	0.907975	266783	95126.2	-0.014084
UC16-12.clippedUC8-8173.clipped	Unrelated	NA	16.9321	1.01368	0.361447	0.0022624	N/A	0.957317	398280	142014	-0.0136829
UC16-20.clippedJUC21-3_CAP31	Unrelated	NA	13.7187	1.01141	0.360638	0.00273337	N/A	0.939024	532415	189842	-0.0114144
UC16-20.clippedJUC33-2_CAP31	Unrelated	NA	12.4938	1.00477	0.35827	0.00281186	N/A	0.908537	528908	188592	-0.00477442
UC16-20.clippedUC16-24.clipped	Unrelated	NA	11.4537	1.00312	0.357679	0.00301561	N/A	0.902439	396738	141464	-0.00311731
UC16-20.clippedUC16-25.clipped	Unrelated	NA	14.5562	1.0061	0.358743	0.00244591	N/A	0.945122	469392	167370	-0.0060997
UC16-20.clippedUC8-8168.clipped	Unrelated	NA	14.0245	1.01912	0.363384	0.00286958	N/A	0.939024	312416	111397	-0.0191162
UC16-20.clippedUC8-8173.clipped	Unrelated	NA	14.1969	1.00492	0.358322	0.00247816	N/A	0.969512	470362	167716	-0.00491925
UC16-24.clippedJUC21-3_CAP31	Unrelated	NA	12.876	0.999392	0.356351	0.00257934	N/A	0.859756	449363	160228	0.000607853
UC16-24.clippedJUC33-2_CAP31	Unrelated	NA	11.5921	0.998326	0.355971	0.00283222	N/A	0.896341	446761	159301	0.0016736
UC16-24.clippedUC16-25.clipped	Unrelated	NA	14.6643	1.0019	0.357245	0.00232578	N/A	0.95122	396103	141238	-0.0019004
UC16-24.clippedUC8-8168.clipped	Unrelated	NA	12.059	1.009	0.359778	0.00303824	N/A	0.908537	266170	94907.7	-0.00900177
UC16-24.clippedUC8-8173.clipped	Unrelated	NA	16.1531	1.00376	0.35791	0.00215256	N/A	0.939024	396893	141519	-0.00376429
UC16-25.clippedJUC21-3_CAP31	Unrelated	NA	16.6292	1.00705	0.359082	0.0021614	N/A	0.939024	533530	190240	-0.00705089
UC16-25.clippedJUC33-2_CAP31	Unrelated	NA	14.9026	1.0155	0.362094	0.00261391	N/A	0.957317	528529	188456	-0.0154972
UC16-25.clippedUC8-8168.clipped	Unrelated	NA	15.9056	1.01014	0.360185	0.00232906	N/A	0.90184	313317	111719	-0.0101436
UC8-8168.clippedJUC21-3_CAP31	Unrelated	NA	14.9492	1.00588	0.358666	0.00237644	N/A	0.907975	356937	127272	-0.00588301
UC8-8168.clippedJUC33-2_CAP31	Unrelated	NA	13.9062	1.01408	0.361589	0.00276494	N/A	0.932927	352964	125856	-0.0140827
UC8-8168.clippedUC8-8173.clipped	Unrelated	NA	15.387	1.01368	0.361445	0.00248949	N/A	0.932927	313746	111872	-0.0136788
UC8-8173.clippedJUC21-3_CAP31	Unrelated	NA	15.3051	1.00769	0.359309	0.0023632	N/A	0.939024	534802	190693	-0.00768672
UC8-8173.clippedJUC33-2_CAP31	Unrelated	NA	17.6931	1.01183	0.360784	0.00212765	N/A	0.957317	529851	188928	-0.0118255

## Sheet: 2C
Supplementary Data 2c: F4-Statistics and qpADM Models to establish Population Affinity and Structure along the Peruvian Coast
F4-Statistics showing differetiial affinities of the three Coastal Populations (North-, Central-, South-) for other adjacent populations
pop1	pop2	pop3	pop4	est	se	z	p	n
Mbuti.DG	Peru_Torontoy1_450BP_LH	CentralPeruCoast	SouthPeruCoast	-0.00119576	0.000316897	-3.77333	0.000161085	719290
Mbuti.DG	Peru_Lauricocha_5800BP	CentralPeruCoast	SouthPeruCoast	-0.00126968	0.000393393	-3.2275	0.00124875	537976
Mbuti.DG	NorthPeruCoast	CentralPeruCoast	SouthPeruCoast	-0.000396935	0.000257466	-3.0417	0.123146	814973
Mbuti.DG	MachuPicchu_Amazon	CentralPeruCoast	SouthPeruCoast	-0.000706167	0.00028424	-2.48441	0.0129767	798168
Mbuti.DG	Piapoco.DG	CentralPeruCoast	SouthPeruCoast	-0.000526613	0.000291167	-1.80863	0.070509	826255
Mbuti.DG	Karitiana.DG	CentralPeruCoast	SouthPeruCoast	-0.000509246	0.000293584	-1.73458	0.0828144	826351
Mbuti.DG	NorthPeruHighland	CentralPeruCoast	SouthPeruCoast	-0.000276361	0.000289987	-0.953013	0.340584	752860
Mbuti.DG	TiticacaBasin	CentralPeruCoast	SouthPeruCoast	-0.000174681	0.000246745	-0.707941	0.478982	826399
Mbuti.DG	USA-CA_SanNicolas_4900BP.SG	CentralPeruCoast	SouthPeruCoast	-0.000196067	0.000317487	-0.617559	0.536866	811911
Mbuti.DG	NorthChile	CentralPeruCoast	SouthPeruCoast	0.000411312	0.000357609	1.15017	0.250073	458377
Mbuti.DG	Peru_Ollantaytambo_LIP	CentralPeruCoast	SouthPeruCoast	0.000474447	0.000272017	1.74418	0.0811275	815742
Mbuti.DG	SouthPeruHighland	CentralPeruCoast	SouthPeruCoast	0.000703851	0.000250185	2.81333	0.00490318	823793
Mbuti.DG	USA-CA_SanNicolas_4900BP.SG	NorthPeruCoast	CentralPeruCoast	-0.000159079	0.000287602	-0.553124	0.580179	941224
Mbuti.DG	Karitiana.DG	NorthPeruCoast	CentralPeruCoast	3.65717e-05	0.000279813	0.1307	0.896012	957997
Mbuti.DG	Piapoco.DG	NorthPeruCoast	CentralPeruCoast	9.05266e-05	0.000270879	0.334196	0.738232	957879
Mbuti.DG	SouthPeruCoast	NorthPeruCoast	CentralPeruCoast	0.00031306	0.000246354	1.27077	0.203809	814973
Mbuti.DG	NorthChile	NorthPeruCoast	CentralPeruCoast	0.000485163	0.000319064	1.52058	0.128364	489840
Mbuti.DG	MachuPicchu_Amazon	NorthPeruCoast	CentralPeruCoast	0.000415894	0.000263937	1.57573	0.115088	918888
Mbuti.DG	Peru_Torontoy1_450BP_LH	NorthPeruCoast	CentralPeruCoast	0.000493493	0.000292219	1.68878	0.0912618	802354
Mbuti.DG	TiticacaBasin	NorthPeruCoast	CentralPeruCoast	0.000569064	0.00022483	2.53108	0.0113711	958051
Mbuti.DG	Peru_Lauricocha_5800BP	NorthPeruCoast	CentralPeruCoast	0.00132381	0.000386131	3.42839	0.000607172	594164
Mbuti.DG	SouthPeruHighland	NorthPeruCoast	CentralPeruCoast	0.000802321	0.000230333	3.48331	0.000495262	947848
Mbuti.DG	NorthPeruHighland	NorthPeruCoast	CentralPeruCoast	0.000629837	0.000268373	3.65419	0.0189319	820019
Mbuti.DG	Peru_Ollantaytambo_LIP	NorthPeruCoast	CentralPeruCoast	0.00105173	0.000256272	4.10396	4.06131e-05	934046
Mbuti.DG	Peru_Torontoy1_450BP_LH	NorthPeruCoast	SouthPeruCoast	-0.000664761	0.000268586	-2.47504	0.013322	738890
Mbuti.DG	Piapoco.DG	NorthPeruCoast	SouthPeruCoast	-0.000596124	0.000245154	-2.43163	0.0150309	855855
Mbuti.DG	Karitiana.DG	NorthPeruCoast	SouthPeruCoast	-0.000586718	0.000259654	-2.25961	0.0238452	855960
Mbuti.DG	MachuPicchu_Amazon	NorthPeruCoast	SouthPeruCoast	-0.000422745	0.000251695	-1.67959	0.0930372	825235
Mbuti.DG	USA-CA_SanNicolas_4900BP.SG	NorthPeruCoast	SouthPeruCoast	-0.000423263	0.000285636	-1.48183	0.138387	840808
Mbuti.DG	Peru_Lauricocha_5800BP	NorthPeruCoast	SouthPeruCoast	-3.93367e-05	0.000345427	-0.113879	0.909334	549138
Mbuti.DG	NorthPeruHighland	NorthPeruCoast	SouthPeruCoast	0.000182928	0.000246018	0.743557	0.457144	773040
Mbuti.DG	TiticacaBasin	NorthPeruCoast	SouthPeruCoast	0.000270682	0.000214664	1.26096	0.207325	856011
Mbuti.DG	NorthChile	NorthPeruCoast	SouthPeruCoast	0.000636327	0.000313564	2.02934	0.0424241	469268
Mbuti.DG	Peru_Ollantaytambo_LIP	NorthPeruCoast	SouthPeruCoast	0.00128538	0.000244819	5.25035	1.51814e-07	842741
Mbuti.DG	SouthPeruHighland	NorthPeruCoast	SouthPeruCoast	0.00131035	0.000229169	5.71782	1.079e-08	851489
qpAdm_TwoSource Model Tests (supported models highlighted in BOLD)
Target	Sources	Outgroups	p	Admixture Proportions	std. err.	SNPs				Target	Sources	Outgroups	p	Admixture Proportions	std. err.	SNPs				Target	Sources	Outgroups	p	Admixture Proportions	std. err.	SNPs
CentralPeruCoast	Karitiana.DG,Peru_Cuncaicha_4200BP	NorthPeruHighland,SouthPeruHighland,SouthPeruCoast,NorthPeruCoast,TiticacaBasin,Peru_Lauricocha_5800BP,Peru_SanSebastian_Combined,Mayan.DG	5.54694e-17	1.496,-0.496	0.227,0.227	559389	Mayan.DG	7.51766		NorthPeruCoast	SouthPeruCoast,Peru_Cuncaicha_4200BP	NorthPeruHighland,SouthPeruHighland,TiticacaBasin,Karitiana.DG,Peru_Lauricocha_5800BP,Peru_SanSebastian_Combined,Mayan.DG,CentralPeruCoast	1.15347e-23	1.001,-0.001	0.247,0.247	559373	SouthPeruHighland	5.40829		SouthPeruCoast	TiticacaBasin,Mayan.DG	NorthPeruHighland,SouthPeruHighland,NorthPeruCoast,Karitiana.DG,Peru_Lauricocha_5800BP,Peru_SanSebastian_Combined,Peru_Cuncaicha_4200BP,CentralPeruCoast	1.48409e-34	-4.191,5.191	568.189,568.189	587967	Peru_Cuncaicha_4200BP	-5.71513
CentralPeruCoast	Peru_Cuncaicha_4200BP,Mayan.DG	NorthPeruHighland,SouthPeruHighland,SouthPeruCoast,NorthPeruCoast,TiticacaBasin,Karitiana.DG,Peru_Lauricocha_5800BP,Peru_SanSebastian_Combined	1.02567e-15	-0.052,1.052	0.155,0.155	558951	Karitiana.DG	6.95347		NorthPeruCoast	SouthPeruHighland,TiticacaBasin	NorthPeruHighland,SouthPeruCoast,Karitiana.DG,Peru_Lauricocha_5800BP,Peru_SanSebastian_Combined,Peru_Cuncaicha_4200BP,Mayan.DG,CentralPeruCoast	1.60635e-23	0.713,0.287	0.155,0.155	662661	Peru_SanSebastian_Combined	5.75975		SouthPeruCoast	Peru_Cuncaicha_4200BP,Mayan.DG	NorthPeruHighland,SouthPeruHighland,NorthPeruCoast,TiticacaBasin,Karitiana.DG,Peru_Lauricocha_5800BP,Peru_SanSebastian_Combined,CentralPeruCoast	4.01805e-33	-0.977,1.977	0.873,0.873	545903	Karitiana.DG	6.50227
CentralPeruCoast	TiticacaBasin,Mayan.DG	NorthPeruHighland,SouthPeruHighland,SouthPeruCoast,NorthPeruCoast,Karitiana.DG,Peru_Lauricocha_5800BP,Peru_SanSebastian_Combined,Peru_Cuncaicha_4200BP	1.57614e-14	0.108,0.892	0.177,0.177	634359	Karitiana.DG	6.80403		NorthPeruCoast	SouthPeruCoast,TiticacaBasin	NorthPeruHighland,SouthPeruHighland,Karitiana.DG,Peru_Lauricocha_5800BP,Peru_SanSebastian_Combined,Peru_Cuncaicha_4200BP,Mayan.DG,CentralPeruCoast	3.64658e-23	1.220,-0.220	0.403,0.403	594348	SouthPeruHighland	4.81735		SouthPeruCoast	TiticacaBasin,Karitiana.DG	NorthPeruHighland,SouthPeruHighland,NorthPeruCoast,Peru_Lauricocha_5800BP,Peru_SanSebastian_Combined,Peru_Cuncaicha_4200BP,Mayan.DG,CentralPeruCoast	2.63535e-30	1.255,-0.255	0.353,0.353	589461	Peru_Cuncaicha_4200BP	10.6682
CentralPeruCoast	Karitiana.DG,Peru_SanSebastian_Combined	NorthPeruHighland,SouthPeruHighland,SouthPeruCoast,NorthPeruCoast,TiticacaBasin,Peru_Lauricocha_5800BP,Peru_Cuncaicha_4200BP,Mayan.DG	7.01093e-14	0.319,0.681	0.189,0.189	568283	TiticacaBasin	5.94737		NorthPeruCoast	SouthPeruHighland,Peru_Cuncaicha_4200BP	NorthPeruHighland,SouthPeruCoast,TiticacaBasin,Karitiana.DG,Peru_Lauricocha_5800BP,Peru_SanSebastian_Combined,Mayan.DG,CentralPeruCoast	1.35631e-20	1.623,-0.623	0.208,0.208	562874	SouthPeruCoast	3.98464		SouthPeruCoast	Karitiana.DG,Peru_Cuncaicha_4200BP	NorthPeruHighland,SouthPeruHighland,NorthPeruCoast,TiticacaBasin,Peru_Lauricocha_5800BP,Peru_SanSebastian_Combined,Mayan.DG,CentralPeruCoast	1.72983e-27	10.829,-9.829	26.309,26.309	546316	Mayan.DG	5.62719
CentralPeruCoast	TiticacaBasin,Karitiana.DG	NorthPeruHighland,SouthPeruHighland,SouthPeruCoast,NorthPeruCoast,Peru_Lauricocha_5800BP,Peru_SanSebastian_Combined,Peru_Cuncaicha_4200BP,Mayan.DG	2.31546e-13	0.235,0.765	0.135,0.135	636300	Mayan.DG	6.66199		NorthPeruCoast	SouthPeruCoast,Peru_SanSebastian_Combined	NorthPeruHighland,SouthPeruHighland,TiticacaBasin,Karitiana.DG,Peru_Lauricocha_5800BP,Peru_Cuncaicha_4200BP,Mayan.DG,CentralPeruCoast	4.62101e-14	-10.246,11.246	112.590,112.590	570405	TiticacaBasin	4.61759		SouthPeruCoast	NorthPeruCoast,Peru_Cuncaicha_4200BP	NorthPeruHighland,SouthPeruHighland,TiticacaBasin,Karitiana.DG,Peru_Lauricocha_5800BP,Peru_SanSebastian_Combined,Mayan.DG,CentralPeruCoast	1.13161e-23	1.016,-0.016	0.226,0.226	559373	SouthPeruHighland	-5.41946
CentralPeruCoast	Peru_SanSebastian_Combined,Mayan.DG	NorthPeruHighland,SouthPeruHighland,SouthPeruCoast,NorthPeruCoast,TiticacaBasin,Karitiana.DG,Peru_Lauricocha_5800BP,Peru_Cuncaicha_4200BP	6.10701e-11	0.526,0.474	0.166,0.166	568483	TiticacaBasin	5.21805		NorthPeruCoast	NorthPeruHighland,Peru_Cuncaicha_4200BP	SouthPeruHighland,SouthPeruCoast,TiticacaBasin,Karitiana.DG,Peru_Lauricocha_5800BP,Peru_SanSebastian_Combined,Mayan.DG,CentralPeruCoast	2.66931e-12	0.988,0.012	0.091,0.091	562794	Karitiana.DG	-6.13761		SouthPeruCoast	NorthPeruCoast,TiticacaBasin	NorthPeruHighland,SouthPeruHighland,Karitiana.DG,Peru_Lauricocha_5800BP,Peru_SanSebastian_Combined,Peru_Cuncaicha_4200BP,Mayan.DG,CentralPeruCoast	2.89443e-23	0.844,0.156	0.278,0.278	594348	SouthPeruHighland	-4.914
CentralPeruCoast	SouthPeruCoast,TiticacaBasin	NorthPeruHighland,SouthPeruHighland,NorthPeruCoast,Karitiana.DG,Peru_Lauricocha_5800BP,Peru_SanSebastian_Combined,Peru_Cuncaicha_4200BP,Mayan.DG	8.33958e-10	1.052,-0.052	0.169,0.169	583213	SouthPeruHighland	3.73307		NorthPeruCoast	Karitiana.DG,Peru_SanSebastian_Combined	NorthPeruHighland,SouthPeruHighland,SouthPeruCoast,TiticacaBasin,Peru_Lauricocha_5800BP,Peru_Cuncaicha_4200BP,Mayan.DG,CentralPeruCoast	3.09785e-12	0.528,0.472	0.872,0.872	572913	TiticacaBasin	6.80007		SouthPeruCoast	Peru_SanSebastian_Combined,Mayan.DG	NorthPeruHighland,SouthPeruHighland,NorthPeruCoast,TiticacaBasin,Karitiana.DG,Peru_Lauricocha_5800BP,Peru_Cuncaicha_4200BP,CentralPeruCoast	8.3095e-16	0.966,0.034	0.181,0.181	556359	TiticacaBasin	4.49588
CentralPeruCoast	SouthPeruCoast,Peru_Cuncaicha_4200BP	NorthPeruHighland,SouthPeruHighland,NorthPeruCoast,TiticacaBasin,Karitiana.DG,Peru_Lauricocha_5800BP,Peru_SanSebastian_Combined,Mayan.DG	1.07318e-09	0.973,0.027	0.090,0.090	560182	SouthPeruHighland	3.82897		NorthPeruCoast	NorthPeruHighland,TiticacaBasin	SouthPeruHighland,SouthPeruCoast,Karitiana.DG,Peru_Lauricocha_5800BP,Peru_SanSebastian_Combined,Peru_Cuncaicha_4200BP,Mayan.DG,CentralPeruCoast	6.96251e-11	1.317,-0.317	0.230,0.230	597739	Karitiana.DG	-6.1309		SouthPeruCoast	NorthPeruCoast,Peru_SanSebastian_Combined	NorthPeruHighland,SouthPeruHighland,TiticacaBasin,Karitiana.DG,Peru_Lauricocha_5800BP,Peru_Cuncaicha_4200BP,Mayan.DG,CentralPeruCoast	3.13866e-14	-0.137,1.137	0.467,0.467	570405	TiticacaBasin	4.68384
CentralPeruCoast	SouthPeruCoast,Peru_SanSebastian_Combined	NorthPeruHighland,SouthPeruHighland,NorthPeruCoast,TiticacaBasin,Karitiana.DG,Peru_Lauricocha_5800BP,Peru_Cuncaicha_4200BP,Mayan.DG	4.33567e-09	1.206,-0.206	0.345,0.345	570463	SouthPeruHighland	3.70594		NorthPeruCoast	Karitiana.DG,Peru_Cuncaicha_4200BP	NorthPeruHighland,SouthPeruHighland,SouthPeruCoast,TiticacaBasin,Peru_Lauricocha_5800BP,Peru_SanSebastian_Combined,Mayan.DG,CentralPeruCoast	3.2981e-10	1.378,-0.378	0.133,0.133	562728	Mayan.DG	6.72457		SouthPeruCoast	Karitiana.DG,Peru_SanSebastian_Combined	NorthPeruHighland,SouthPeruHighland,NorthPeruCoast,TiticacaBasin,Peru_Lauricocha_5800BP,Peru_Cuncaicha_4200BP,Mayan.DG,CentralPeruCoast	2.0169e-12	-0.376,1.376	0.160,0.160	556204	TiticacaBasin	3.27795
CentralPeruCoast	SouthPeruHighland,TiticacaBasin	NorthPeruHighland,SouthPeruCoast,NorthPeruCoast,Karitiana.DG,Peru_Lauricocha_5800BP,Peru_SanSebastian_Combined,Peru_Cuncaicha_4200BP,Mayan.DG	1.34167e-08	0.990,0.010	0.127,0.127	638901	Peru_Cuncaicha_4200BP	3.02336		NorthPeruCoast	NorthPeruHighland,Peru_SanSebastian_Combined	SouthPeruHighland,SouthPeruCoast,TiticacaBasin,Karitiana.DG,Peru_Lauricocha_5800BP,Peru_Cuncaicha_4200BP,Mayan.DG,CentralPeruCoast	9.18398e-09	1.400,-0.400	0.274,0.274	574133	TiticacaBasin	-5.23705		SouthPeruCoast	TiticacaBasin,CentralPeruCoast	NorthPeruHighland,SouthPeruHighland,NorthPeruCoast,Karitiana.DG,Peru_Lauricocha_5800BP,Peru_SanSebastian_Combined,Peru_Cuncaicha_4200BP,Mayan.DG	7.77959e-10	0.041,0.959	0.151,0.151	583213	SouthPeruHighland	-3.74838
CentralPeruCoast	SouthPeruHighland,Peru_Cuncaicha_4200BP	NorthPeruHighland,SouthPeruCoast,NorthPeruCoast,TiticacaBasin,Karitiana.DG,Peru_Lauricocha_5800BP,Peru_SanSebastian_Combined,Mayan.DG	1.3846e-07	1.262,-0.262	0.107,0.107	558597	SouthPeruCoast	3.03941		NorthPeruCoast	TiticacaBasin,Karitiana.DG	NorthPeruHighland,SouthPeruHighland,SouthPeruCoast,Peru_Lauricocha_5800BP,Peru_SanSebastian_Combined,Peru_Cuncaicha_4200BP,Mayan.DG,CentralPeruCoast	3.08344e-08	0.061,0.939	0.119,0.119	667084	Mayan.DG	6.08821		SouthPeruCoast	Peru_Cuncaicha_4200BP,CentralPeruCoast	NorthPeruHighland,SouthPeruHighland,NorthPeruCoast,TiticacaBasin,Karitiana.DG,Peru_Lauricocha_5800BP,Peru_SanSebastian_Combined,Mayan.DG	1.04205e-09	-0.031,1.031	0.093,0.093	560182	SouthPeruHighland	-3.82984
CentralPeruCoast	SouthPeruHighland,Karitiana.DG	NorthPeruHighland,SouthPeruCoast,NorthPeruCoast,TiticacaBasin,Peru_Lauricocha_5800BP,Peru_SanSebastian_Combined,Peru_Cuncaicha_4200BP,Mayan.DG	4.42069e-06	0.703,0.297	0.097,0.097	654692	TiticacaBasin	4.1386		NorthPeruCoast	Peru_Cuncaicha_4200BP,Mayan.DG	NorthPeruHighland,SouthPeruHighland,SouthPeruCoast,TiticacaBasin,Karitiana.DG,Peru_Lauricocha_5800BP,Peru_SanSebastian_Combined,CentralPeruCoast	1.03133e-07	-0.083,1.083	0.080,0.080	561821	Karitiana.DG	5.80822		SouthPeruCoast	Peru_SanSebastian_Combined,CentralPeruCoast	NorthPeruHighland,SouthPeruHighland,NorthPeruCoast,TiticacaBasin,Karitiana.DG,Peru_Lauricocha_5800BP,Peru_Cuncaicha_4200BP,Mayan.DG	3.64856e-09	0.154,0.846	0.236,0.236	570463	SouthPeruHighland	-3.72912
CentralPeruCoast	TiticacaBasin,Peru_SanSebastian_Combined	NorthPeruHighland,SouthPeruHighland,SouthPeruCoast,NorthPeruCoast,Karitiana.DG,Peru_Lauricocha_5800BP,Peru_Cuncaicha_4200BP,Mayan.DG	7.5661e-05	-1.339,2.339	0.656,0.656	551712	NorthPeruCoast	-2.68082		NorthPeruCoast	SouthPeruHighland,Karitiana.DG	NorthPeruHighland,SouthPeruCoast,TiticacaBasin,Peru_Lauricocha_5800BP,Peru_SanSebastian_Combined,Peru_Cuncaicha_4200BP,Mayan.DG,CentralPeruCoast	1.10792e-07	0.416,0.584	0.109,0.109	678590	TiticacaBasin	5.70981		SouthPeruCoast	NorthPeruHighland,TiticacaBasin	SouthPeruHighland,NorthPeruCoast,Karitiana.DG,Peru_Lauricocha_5800BP,Peru_SanSebastian_Combined,Peru_Cuncaicha_4200BP,Mayan.DG,CentralPeruCoast	6.14436e-06	1.030,-0.030	0.118,0.118	567889	NorthPeruCoast	4.31572
CentralPeruCoast	SouthPeruCoast,Mayan.DG	NorthPeruHighland,SouthPeruHighland,NorthPeruCoast,TiticacaBasin,Karitiana.DG,Peru_Lauricocha_5800BP,Peru_SanSebastian_Combined,Peru_Cuncaicha_4200BP	0.000142936	0.621,0.379	0.089,0.089	601932	Karitiana.DG	3.37059		NorthPeruCoast	TiticacaBasin,Mayan.DG	NorthPeruHighland,SouthPeruHighland,SouthPeruCoast,Karitiana.DG,Peru_Lauricocha_5800BP,Peru_SanSebastian_Combined,Peru_Cuncaicha_4200BP,CentralPeruCoast	3.73676e-07	-0.038,1.038	0.137,0.137	664708	Karitiana.DG	5.61837		SouthPeruCoast	NorthPeruHighland,Peru_Cuncaicha_4200BP	SouthPeruHighland,NorthPeruCoast,TiticacaBasin,Karitiana.DG,Peru_Lauricocha_5800BP,Peru_SanSebastian_Combined,Mayan.DG,CentralPeruCoast	8.48167e-06	0.944,0.056	0.053,0.053	555742	NorthPeruCoast	4.32092
CentralPeruCoast	NorthPeruCoast,TiticacaBasin	NorthPeruHighland,SouthPeruHighland,SouthPeruCoast,Karitiana.DG,Peru_Lauricocha_5800BP,Peru_SanSebastian_Combined,Peru_Cuncaicha_4200BP,Mayan.DG	0.000162735	1.028,-0.028	0.122,0.122	639200	Mayan.DG	2.39924		NorthPeruCoast	TiticacaBasin,Peru_SanSebastian_Combined	NorthPeruHighland,SouthPeruHighland,SouthPeruCoast,Karitiana.DG,Peru_Lauricocha_5800BP,Peru_Cuncaicha_4200BP,Mayan.DG,CentralPeruCoast	6.59766e-07	-2.851,3.851	2.052,2.052	557531	Karitiana.DG	-3.95996		SouthPeruCoast	NorthPeruHighland,Peru_SanSebastian_Combined	SouthPeruHighland,NorthPeruCoast,TiticacaBasin,Karitiana.DG,Peru_Lauricocha_5800BP,Peru_Cuncaicha_4200BP,Mayan.DG,CentralPeruCoast	9.00479e-06	0.865,0.135	0.117,0.117	566325	NorthPeruCoast	3.95681
CentralPeruCoast	SouthPeruHighland,Mayan.DG	NorthPeruHighland,SouthPeruCoast,NorthPeruCoast,TiticacaBasin,Karitiana.DG,Peru_Lauricocha_5800BP,Peru_SanSebastian_Combined,Peru_Cuncaicha_4200BP	0.000248082	0.640,0.360	0.082,0.082	653583	TiticacaBasin	3.47522		NorthPeruCoast	Peru_SanSebastian_Combined,Mayan.DG	NorthPeruHighland,SouthPeruHighland,SouthPeruCoast,TiticacaBasin,Karitiana.DG,Peru_Lauricocha_5800BP,Peru_Cuncaicha_4200BP,CentralPeruCoast	1.76128e-06	0.277,0.723	0.158,0.158	572677	TiticacaBasin	4.72455		SouthPeruCoast	NorthPeruHighland,Mayan.DG	SouthPeruHighland,NorthPeruCoast,TiticacaBasin,Karitiana.DG,Peru_Lauricocha_5800BP,Peru_SanSebastian_Combined,Peru_Cuncaicha_4200BP,CentralPeruCoast	3.2375e-05	1.158,-0.158	0.129,0.129	584396	Peru_Lauricocha_5800BP	3.50762
CentralPeruCoast	SouthPeruCoast,Karitiana.DG	NorthPeruHighland,SouthPeruHighland,NorthPeruCoast,TiticacaBasin,Peru_Lauricocha_5800BP,Peru_SanSebastian_Combined,Peru_Cuncaicha_4200BP,Mayan.DG	0.000277951	0.652,0.348	0.069,0.069	602597	TiticacaBasin	3.18404		NorthPeruCoast	SouthPeruHighland,Peru_SanSebastian_Combined	NorthPeruHighland,SouthPeruCoast,TiticacaBasin,Karitiana.DG,Peru_Lauricocha_5800BP,Peru_Cuncaicha_4200BP,Mayan.DG,CentralPeruCoast	1.08911e-05	5.373,-4.373	3.772,3.772	573304	TiticacaBasin	-2.83903		SouthPeruCoast	NorthPeruCoast,Karitiana.DG	NorthPeruHighland,SouthPeruHighland,TiticacaBasin,Peru_Lauricocha_5800BP,Peru_SanSebastian_Combined,Peru_Cuncaicha_4200BP,Mayan.DG,CentralPeruCoast	4.55192e-05	2.099,-1.099	0.272,0.272	612440	TiticacaBasin	-4.5336
CentralPeruCoast	NorthPeruCoast,Peru_Cuncaicha_4200BP	NorthPeruHighland,SouthPeruHighland,SouthPeruCoast,TiticacaBasin,Karitiana.DG,Peru_Lauricocha_5800BP,Peru_SanSebastian_Combined,Mayan.DG	0.000308315	0.972,0.028	0.067,0.067	574929	Mayan.DG	2.43639		NorthPeruCoast	SouthPeruCoast,Karitiana.DG	NorthPeruHighland,SouthPeruHighland,TiticacaBasin,Peru_Lauricocha_5800BP,Peru_SanSebastian_Combined,Peru_Cuncaicha_4200BP,Mayan.DG,CentralPeruCoast	4.3199e-05	0.477,0.523	0.061,0.061	612440	TiticacaBasin	4.54383		SouthPeruCoast	Mayan.DG,CentralPeruCoast	NorthPeruHighland,SouthPeruHighland,NorthPeruCoast,TiticacaBasin,Karitiana.DG,Peru_Lauricocha_5800BP,Peru_SanSebastian_Combined,Peru_Cuncaicha_4200BP	0.000147182	-0.608,1.608	0.229,0.229	601932	Karitiana.DG	-3.3636
CentralPeruCoast	SouthPeruHighland,Peru_SanSebastian_Combined	NorthPeruHighland,SouthPeruCoast,NorthPeruCoast,TiticacaBasin,Karitiana.DG,Peru_Lauricocha_5800BP,Peru_Cuncaicha_4200BP,Mayan.DG	0.00212468	2.233,-1.233	0.440,0.440	567962	SouthPeruCoast	2.191		NorthPeruCoast	TiticacaBasin,CentralPeruCoast	NorthPeruHighland,SouthPeruHighland,SouthPeruCoast,Karitiana.DG,Peru_Lauricocha_5800BP,Peru_SanSebastian_Combined,Peru_Cuncaicha_4200BP,Mayan.DG	0.000160648	0.026,0.974	0.115,0.115	639200	Mayan.DG	-2.40155		SouthPeruCoast	Karitiana.DG,CentralPeruCoast	NorthPeruHighland,SouthPeruHighland,NorthPeruCoast,TiticacaBasin,Peru_Lauricocha_5800BP,Peru_SanSebastian_Combined,Peru_Cuncaicha_4200BP,Mayan.DG	0.000283916	-0.534,1.534	0.162,0.162	602597	TiticacaBasin	-3.18
CentralPeruCoast	NorthPeruCoast,Peru_SanSebastian_Combined	NorthPeruHighland,SouthPeruHighland,SouthPeruCoast,TiticacaBasin,Karitiana.DG,Peru_Lauricocha_5800BP,Peru_Cuncaicha_4200BP,Mayan.DG	0.00240427	0.777,0.223	0.106,0.106	585051	Peru_Cuncaicha_4200BP	2.31101		NorthPeruCoast	Peru_Cuncaicha_4200BP,CentralPeruCoast	NorthPeruHighland,SouthPeruHighland,SouthPeruCoast,TiticacaBasin,Karitiana.DG,Peru_Lauricocha_5800BP,Peru_SanSebastian_Combined,Mayan.DG	0.000306883	-0.029,1.029	0.071,0.071	574929	Mayan.DG	-2.43644		SouthPeruCoast	NorthPeruHighland,Karitiana.DG	SouthPeruHighland,NorthPeruCoast,TiticacaBasin,Peru_Lauricocha_5800BP,Peru_SanSebastian_Combined,Peru_Cuncaicha_4200BP,Mayan.DG,CentralPeruCoast	0.000353145	1.244,-0.244	0.110,0.110	584867	Peru_Lauricocha_5800BP	3.16186
CentralPeruCoast	Peru_SanSebastian_Combined,Peru_Cuncaicha_4200BP	NorthPeruHighland,SouthPeruHighland,SouthPeruCoast,NorthPeruCoast,TiticacaBasin,Karitiana.DG,Peru_Lauricocha_5800BP,Mayan.DG	0.0065718	2.191,-1.191	0.369,0.369	557942	NorthPeruCoast	-1.776		NorthPeruCoast	Peru_SanSebastian_Combined,Peru_Cuncaicha_4200BP	NorthPeruHighland,SouthPeruHighland,SouthPeruCoast,TiticacaBasin,Karitiana.DG,Peru_Lauricocha_5800BP,Mayan.DG,CentralPeruCoast	0.000418406	2.468,-1.468	0.442,0.442	554013	Mayan.DG	-1.70576		SouthPeruCoast	NorthPeruCoast,Mayan.DG	NorthPeruHighland,SouthPeruHighland,TiticacaBasin,Karitiana.DG,Peru_Lauricocha_5800BP,Peru_SanSebastian_Combined,Peru_Cuncaicha_4200BP,CentralPeruCoast	0.00219637	2.590,-1.590	0.548,0.548	611730	Peru_SanSebastian_Combined	-3.52849
CentralPeruCoast	SouthPeruHighland,SouthPeruCoast	NorthPeruHighland,NorthPeruCoast,TiticacaBasin,Karitiana.DG,Peru_Lauricocha_5800BP,Peru_SanSebastian_Combined,Peru_Cuncaicha_4200BP,Mayan.DG	0.0413294	-1.267,2.267	0.894,0.894	605884	Peru_SanSebastian_Combined	1.70286		NorthPeruCoast	NorthPeruHighland,SouthPeruHighland	SouthPeruCoast,TiticacaBasin,Karitiana.DG,Peru_Lauricocha_5800BP,Peru_SanSebastian_Combined,Peru_Cuncaicha_4200BP,Mayan.DG,CentralPeruCoast	0.00132607	2.469,-1.469	0.587,0.587	620298	Peru_Lauricocha_5800BP	2.44501		SouthPeruCoast	Peru_Lauricocha_5800BP,Peru_Cuncaicha_4200BP	NorthPeruHighland,SouthPeruHighland,NorthPeruCoast,TiticacaBasin,Karitiana.DG,Peru_SanSebastian_Combined,Mayan.DG,CentralPeruCoast	0.00287178	1.101,-0.101	0.100,0.100	523083	SouthPeruHighland	-3.16608
CentralPeruCoast	NorthPeruHighland,Peru_SanSebastian_Combined	SouthPeruHighland,SouthPeruCoast,NorthPeruCoast,TiticacaBasin,Karitiana.DG,Peru_Lauricocha_5800BP,Peru_Cuncaicha_4200BP,Mayan.DG	0.0507792	1.046,-0.046	0.121,0.121	575269	Karitiana.DG	-2.55769		NorthPeruCoast	SouthPeruHighland,Mayan.DG	NorthPeruHighland,SouthPeruCoast,TiticacaBasin,Karitiana.DG,Peru_Lauricocha_5800BP,Peru_SanSebastian_Combined,Peru_Cuncaicha_4200BP,CentralPeruCoast	0.00176038	0.387,0.613	0.077,0.077	677335	TiticacaBasin	3.76131		SouthPeruCoast	Peru_Lauricocha_5800BP,Peru_SanSebastian_Combined	NorthPeruHighland,SouthPeruHighland,NorthPeruCoast,TiticacaBasin,Karitiana.DG,Peru_Cuncaicha_4200BP,Mayan.DG,CentralPeruCoast	0.00293137	1.208,-0.208	0.255,0.255	524680	SouthPeruHighland	-3.09953
CentralPeruCoast	SouthPeruCoast,NorthPeruCoast	NorthPeruHighland,SouthPeruHighland,TiticacaBasin,Karitiana.DG,Peru_Lauricocha_5800BP,Peru_SanSebastian_Combined,Peru_Cuncaicha_4200BP,Mayan.DG	0.0593532	0.357,0.643	0.103,0.103	620154	Peru_Lauricocha_5800BP	-1.77965		NorthPeruCoast	SouthPeruCoast,Mayan.DG	NorthPeruHighland,SouthPeruHighland,TiticacaBasin,Karitiana.DG,Peru_Lauricocha_5800BP,Peru_SanSebastian_Combined,Peru_Cuncaicha_4200BP,CentralPeruCoast	0.00213272	0.385,0.615	0.082,0.082	611730	Peru_SanSebastian_Combined	3.5322		SouthPeruCoast	TiticacaBasin,Peru_Lauricocha_5800BP	NorthPeruHighland,SouthPeruHighland,NorthPeruCoast,Karitiana.DG,Peru_SanSebastian_Combined,Peru_Cuncaicha_4200BP,Mayan.DG,CentralPeruCoast	0.00316497	-0.073,1.073	0.166,0.166	529964	SouthPeruHighland	-3.24515
CentralPeruCoast	NorthPeruHighland,TiticacaBasin	SouthPeruHighland,SouthPeruCoast,NorthPeruCoast,Karitiana.DG,Peru_Lauricocha_5800BP,Peru_SanSebastian_Combined,Peru_Cuncaicha_4200BP,Mayan.DG	0.0892411	1.131,-0.131	0.140,0.140	587556	Karitiana.DG	-2.89311		NorthPeruCoast	Peru_SanSebastian_Combined,CentralPeruCoast	NorthPeruHighland,SouthPeruHighland,SouthPeruCoast,TiticacaBasin,Karitiana.DG,Peru_Lauricocha_5800BP,Peru_Cuncaicha_4200BP,Mayan.DG	0.0024557	-0.289,1.289	0.176,0.176	585051	Peru_Cuncaicha_4200BP	-2.3151		SouthPeruCoast	NorthPeruHighland,NorthPeruCoast	SouthPeruHighland,TiticacaBasin,Karitiana.DG,Peru_Lauricocha_5800BP,Peru_SanSebastian_Combined,Peru_Cuncaicha_4200BP,Mayan.DG,CentralPeruCoast	0.00592658	1.368,-0.368	0.204,0.204	601139	Peru_Lauricocha_5800BP	3.23708
CentralPeruCoast	SouthPeruHighland,NorthPeruCoast	NorthPeruHighland,SouthPeruCoast,TiticacaBasin,Karitiana.DG,Peru_Lauricocha_5800BP,Peru_SanSebastian_Combined,Peru_Cuncaicha_4200BP,Mayan.DG	0.0943389	0.401,0.599	0.097,0.097	666789	Peru_Cuncaicha_4200BP	2.08184		NorthPeruCoast	NorthPeruHighland,SouthPeruCoast	SouthPeruHighland,TiticacaBasin,Karitiana.DG,Peru_Lauricocha_5800BP,Peru_SanSebastian_Combined,Peru_Cuncaicha_4200BP,Mayan.DG,CentralPeruCoast	0.00599336	3.719,-2.719	1.493,1.493	601139	Peru_Lauricocha_5800BP	3.23555		SouthPeruCoast	SouthPeruHighland,NorthPeruCoast	NorthPeruHighland,TiticacaBasin,Karitiana.DG,Peru_Lauricocha_5800BP,Peru_SanSebastian_Combined,Peru_Cuncaicha_4200BP,Mayan.DG,CentralPeruCoast	0.00918164	0.731,0.269	0.099,0.099	616022	Peru_SanSebastian_Combined	-1.5673
CentralPeruCoast	NorthPeruCoast,Karitiana.DG	NorthPeruHighland,SouthPeruHighland,SouthPeruCoast,TiticacaBasin,Peru_Lauricocha_5800BP,Peru_SanSebastian_Combined,Peru_Cuncaicha_4200BP,Mayan.DG	0.119212	1.409,-0.409	0.167,0.167	662549	Peru_Lauricocha_5800BP	-1.99611		NorthPeruCoast	TiticacaBasin,Peru_Lauricocha_5800BP	NorthPeruHighland,SouthPeruHighland,SouthPeruCoast,Karitiana.DG,Peru_SanSebastian_Combined,Peru_Cuncaicha_4200BP,Mayan.DG,CentralPeruCoast	0.00734646	-0.204,1.204	0.191,0.191	555307	Mayan.DG	-2.72268		SouthPeruCoast	SouthPeruHighland,Karitiana.DG	NorthPeruHighland,NorthPeruCoast,TiticacaBasin,Peru_Lauricocha_5800BP,Peru_SanSebastian_Combined,Peru_Cuncaicha_4200BP,Mayan.DG,CentralPeruCoast	0.013117	1.018,-0.018	0.073,0.073	605067	TiticacaBasin	1.86801
CentralPeruCoast	Karitiana.DG,Mayan.DG	NorthPeruHighland,SouthPeruHighland,SouthPeruCoast,NorthPeruCoast,TiticacaBasin,Peru_Lauricocha_5800BP,Peru_SanSebastian_Combined,Peru_Cuncaicha_4200BP	0.133437	-3.176,4.176	2.484,2.484	663928	SouthPeruCoast	-1.67526		NorthPeruCoast	Peru_Lauricocha_5800BP,Peru_Cuncaicha_4200BP	NorthPeruHighland,SouthPeruHighland,SouthPeruCoast,TiticacaBasin,Karitiana.DG,Peru_SanSebastian_Combined,Mayan.DG,CentralPeruCoast	0.00962252	1.144,-0.144	0.105,0.105	525509	Mayan.DG	-2.52034		SouthPeruCoast	SouthPeruHighland,Mayan.DG	NorthPeruHighland,NorthPeruCoast,TiticacaBasin,Karitiana.DG,Peru_Lauricocha_5800BP,Peru_SanSebastian_Combined,Peru_Cuncaicha_4200BP,CentralPeruCoast	0.0162045	0.772,0.228	0.066,0.066	604212	TiticacaBasin	2.47321
CentralPeruCoast	NorthPeruHighland,Peru_Cuncaicha_4200BP	SouthPeruHighland,SouthPeruCoast,NorthPeruCoast,TiticacaBasin,Karitiana.DG,Peru_Lauricocha_5800BP,Peru_SanSebastian_Combined,Mayan.DG	0.135873	0.964,0.036	0.060,0.060	564959	Karitiana.DG	-2.5779		NorthPeruCoast	SouthPeruHighland,SouthPeruCoast	NorthPeruHighland,TiticacaBasin,Karitiana.DG,Peru_Lauricocha_5800BP,Peru_SanSebastian_Combined,Peru_Cuncaicha_4200BP,Mayan.DG,CentralPeruCoast	0.00997682	-2.741,3.741	1.402,1.402	616022	Peru_SanSebastian_Combined	1.5555		SouthPeruCoast	NorthPeruHighland,SouthPeruHighland	NorthPeruCoast,TiticacaBasin,Karitiana.DG,Peru_Lauricocha_5800BP,Peru_SanSebastian_Combined,Peru_Cuncaicha_4200BP,Mayan.DG,CentralPeruCoast	0.0268073	0.530,0.470	0.184,0.184	587908	Karitiana.DG	-2.40177
CentralPeruCoast	NorthPeruHighland,SouthPeruCoast	SouthPeruHighland,NorthPeruCoast,TiticacaBasin,Karitiana.DG,Peru_Lauricocha_5800BP,Peru_SanSebastian_Combined,Peru_Cuncaicha_4200BP,Mayan.DG	0.140392	1.444,-0.444	0.318,0.318	598709	Karitiana.DG	-1.86288		NorthPeruCoast	SouthPeruCoast,CentralPeruCoast	NorthPeruHighland,SouthPeruHighland,TiticacaBasin,Karitiana.DG,Peru_Lauricocha_5800BP,Peru_SanSebastian_Combined,Peru_Cuncaicha_4200BP,Mayan.DG	0.0598909	-0.557,1.557	0.250,0.250	620154	Peru_Lauricocha_5800BP	1.77891		SouthPeruCoast	Peru_Lauricocha_5800BP,Mayan.DG	NorthPeruHighland,SouthPeruHighland,NorthPeruCoast,TiticacaBasin,Karitiana.DG,Peru_SanSebastian_Combined,Peru_Cuncaicha_4200BP,CentralPeruCoast	0.0353447	1.381,-0.381	0.210,0.210	532778	SouthPeruHighland	-2.64772
CentralPeruCoast	NorthPeruHighland,SouthPeruHighland	SouthPeruCoast,NorthPeruCoast,TiticacaBasin,Karitiana.DG,Peru_Lauricocha_5800BP,Peru_SanSebastian_Combined,Peru_Cuncaicha_4200BP,Mayan.DG	0.194867	1.149,-0.149	0.217,0.217	611203	Peru_Cuncaicha_4200BP	1.56836		NorthPeruCoast	SouthPeruHighland,Peru_Lauricocha_5800BP	NorthPeruHighland,SouthPeruCoast,TiticacaBasin,Karitiana.DG,Peru_SanSebastian_Combined,Peru_Cuncaicha_4200BP,Mayan.DG,CentralPeruCoast	0.0606536	-0.532,1.532	0.321,0.321	565938	SouthPeruCoast	-1.96238		SouthPeruCoast	Karitiana.DG,Peru_Lauricocha_5800BP	NorthPeruHighland,SouthPeruHighland,NorthPeruCoast,TiticacaBasin,Peru_SanSebastian_Combined,Peru_Cuncaicha_4200BP,Mayan.DG,CentralPeruCoast	0.0430915	-0.331,1.331	0.163,0.163	532388	SouthPeruHighland	-2.80698
CentralPeruCoast	NorthPeruHighland,Mayan.DG	SouthPeruHighland,SouthPeruCoast,NorthPeruCoast,TiticacaBasin,Karitiana.DG,Peru_Lauricocha_5800BP,Peru_SanSebastian_Combined,Peru_Cuncaicha_4200BP	0.312808	0.787,0.213	0.085,0.085	607932	Peru_Cuncaicha_4200BP	1.33097		NorthPeruCoast	Peru_Lauricocha_5800BP,Peru_SanSebastian_Combined	NorthPeruHighland,SouthPeruHighland,SouthPeruCoast,TiticacaBasin,Karitiana.DG,Peru_Cuncaicha_4200BP,Mayan.DG,CentralPeruCoast	0.0609635	1.351,-0.351	0.225,0.225	527631	Mayan.DG	-2.15728		SouthPeruCoast	SouthPeruHighland,TiticacaBasin	NorthPeruHighland,NorthPeruCoast,Karitiana.DG,Peru_Lauricocha_5800BP,Peru_SanSebastian_Combined,Peru_Cuncaicha_4200BP,Mayan.DG,CentralPeruCoast	0.0582561	1.032,-0.032	0.099,0.099	592688	Karitiana.DG	-2.16083
CentralPeruCoast	Karitiana.DG,Peru_Lauricocha_5800BP	NorthPeruHighland,SouthPeruHighland,SouthPeruCoast,NorthPeruCoast,TiticacaBasin,Peru_SanSebastian_Combined,Peru_Cuncaicha_4200BP,Mayan.DG	0.334177	0.040,0.960	0.125,0.125	555967	SouthPeruCoast	-1.3845		NorthPeruCoast	SouthPeruHighland,CentralPeruCoast	NorthPeruHighland,SouthPeruCoast,TiticacaBasin,Karitiana.DG,Peru_Lauricocha_5800BP,Peru_SanSebastian_Combined,Peru_Cuncaicha_4200BP,Mayan.DG	0.095015	-0.671,1.671	0.270,0.270	666789	Peru_Cuncaicha_4200BP	-2.08077		SouthPeruCoast	SouthPeruHighland,CentralPeruCoast	NorthPeruHighland,NorthPeruCoast,TiticacaBasin,Karitiana.DG,Peru_Lauricocha_5800BP,Peru_SanSebastian_Combined,Peru_Cuncaicha_4200BP,Mayan.DG	0.0594951	0.554,0.446	0.170,0.170	605884	Peru_SanSebastian_Combined	-1.71766
CentralPeruCoast	Peru_Lauricocha_5800BP,Mayan.DG	NorthPeruHighland,SouthPeruHighland,SouthPeruCoast,NorthPeruCoast,TiticacaBasin,Karitiana.DG,Peru_SanSebastian_Combined,Peru_Cuncaicha_4200BP	0.335	1.000,-0.000	0.158,0.158	556288	SouthPeruCoast	-1.46583		NorthPeruCoast	Karitiana.DG,Peru_Lauricocha_5800BP	NorthPeruHighland,SouthPeruHighland,SouthPeruCoast,TiticacaBasin,Peru_SanSebastian_Combined,Peru_Cuncaicha_4200BP,Mayan.DG,CentralPeruCoast	0.104038	0.300,0.700	0.104,0.104	560011	Peru_SanSebastian_Combined	1.93872		SouthPeruCoast	NorthPeruCoast,CentralPeruCoast	NorthPeruHighland,SouthPeruHighland,TiticacaBasin,Karitiana.DG,Peru_Lauricocha_5800BP,Peru_SanSebastian_Combined,Peru_Cuncaicha_4200BP,Mayan.DG	0.060193	-1.795,2.795	0.804,0.804	620154	Peru_Lauricocha_5800BP	1.77841
CentralPeruCoast	NorthPeruHighland,Peru_Lauricocha_5800BP	SouthPeruHighland,SouthPeruCoast,NorthPeruCoast,TiticacaBasin,Karitiana.DG,Peru_SanSebastian_Combined,Peru_Cuncaicha_4200BP,Mayan.DG	0.348308	0.062,0.938	0.650,0.650	549216	SouthPeruCoast	-2.00669		NorthPeruCoast	Karitiana.DG,CentralPeruCoast	NorthPeruHighland,SouthPeruHighland,SouthPeruCoast,TiticacaBasin,Peru_Lauricocha_5800BP,Peru_SanSebastian_Combined,Peru_Cuncaicha_4200BP,Mayan.DG	0.117016	0.289,0.711	0.084,0.084	662549	Peru_Lauricocha_5800BP	1.99698		SouthPeruCoast	SouthPeruHighland,Peru_Cuncaicha_4200BP	NorthPeruHighland,NorthPeruCoast,TiticacaBasin,Karitiana.DG,Peru_Lauricocha_5800BP,Peru_SanSebastian_Combined,Mayan.DG,CentralPeruCoast	0.105838	1.241,-0.241	0.072,0.072	546879	Karitiana.DG	-2.46321
CentralPeruCoast	NorthPeruHighland,NorthPeruCoast	SouthPeruHighland,SouthPeruCoast,TiticacaBasin,Karitiana.DG,Peru_Lauricocha_5800BP,Peru_SanSebastian_Combined,Peru_Cuncaicha_4200BP,Mayan.DG	0.364907	0.618,0.382	0.137,0.137	627704	Peru_Cuncaicha_4200BP	1.3375		NorthPeruCoast	SouthPeruCoast,Peru_Lauricocha_5800BP	NorthPeruHighland,SouthPeruHighland,TiticacaBasin,Karitiana.DG,Peru_SanSebastian_Combined,Peru_Cuncaicha_4200BP,Mayan.DG,CentralPeruCoast	0.263424	-0.944,1.944	0.540,0.540	543605	Mayan.DG	-1.5113		SouthPeruCoast	TiticacaBasin,Peru_SanSebastian_Combined	NorthPeruHighland,SouthPeruHighland,NorthPeruCoast,Karitiana.DG,Peru_Lauricocha_5800BP,Peru_Cuncaicha_4200BP,Mayan.DG,CentralPeruCoast	0.10592	-0.877,1.877	0.402,0.402	542948	NorthPeruCoast	-2.33783
CentralPeruCoast	SouthPeruHighland,Peru_Lauricocha_5800BP	NorthPeruHighland,SouthPeruCoast,NorthPeruCoast,TiticacaBasin,Karitiana.DG,Peru_SanSebastian_Combined,Peru_Cuncaicha_4200BP,Mayan.DG	0.371181	-0.030,1.030	0.258,0.258	562699	SouthPeruCoast	-1.53905		NorthPeruCoast	Peru_Lauricocha_5800BP,Mayan.DG	NorthPeruHighland,SouthPeruHighland,SouthPeruCoast,TiticacaBasin,Karitiana.DG,Peru_SanSebastian_Combined,Peru_Cuncaicha_4200BP,CentralPeruCoast	0.266318	0.709,0.291	0.141,0.141	560007	Peru_SanSebastian_Combined	1.71787		SouthPeruCoast	NorthPeruHighland,CentralPeruCoast	SouthPeruHighland,NorthPeruCoast,TiticacaBasin,Karitiana.DG,Peru_Lauricocha_5800BP,Peru_SanSebastian_Combined,Peru_Cuncaicha_4200BP,Mayan.DG	0.140865	3.257,-2.257	1.616,1.616	598709	Karitiana.DG	-1.86412
CentralPeruCoast	NorthPeruCoast,Peru_Lauricocha_5800BP	NorthPeruHighland,SouthPeruHighland,SouthPeruCoast,TiticacaBasin,Karitiana.DG,Peru_SanSebastian_Combined,Peru_Cuncaicha_4200BP,Mayan.DG	0.448607	0.146,0.854	0.318,0.318	569152	SouthPeruCoast	-1.47794		NorthPeruCoast	NorthPeruHighland,Peru_Lauricocha_5800BP	SouthPeruHighland,SouthPeruCoast,TiticacaBasin,Karitiana.DG,Peru_SanSebastian_Combined,Peru_Cuncaicha_4200BP,Mayan.DG,CentralPeruCoast	0.290607	-2.130,3.130	2.048,2.048	547281	SouthPeruCoast	-1.31945		SouthPeruCoast	NorthPeruHighland,Peru_Lauricocha_5800BP	SouthPeruHighland,NorthPeruCoast,TiticacaBasin,Karitiana.DG,Peru_SanSebastian_Combined,Peru_Cuncaicha_4200BP,Mayan.DG,CentralPeruCoast	0.170725	15.242,-14.242	233.265,233.265	534759	TiticacaBasin	-1.77074
CentralPeruCoast	NorthPeruCoast,Mayan.DG	NorthPeruHighland,SouthPeruHighland,SouthPeruCoast,TiticacaBasin,Karitiana.DG,Peru_Lauricocha_5800BP,Peru_SanSebastian_Combined,Peru_Cuncaicha_4200BP	0.501385	1.537,-0.537	0.229,0.229	661613	Peru_Lauricocha_5800BP	-1.72035		NorthPeruCoast	TiticacaBasin,Peru_Cuncaicha_4200BP	NorthPeruHighland,SouthPeruHighland,SouthPeruCoast,Karitiana.DG,Peru_Lauricocha_5800BP,Peru_SanSebastian_Combined,Mayan.DG,CentralPeruCoast	0.317755	12.100,-11.100	18.141,18.141	548718	Karitiana.DG	2.28621		SouthPeruCoast	NorthPeruCoast,Peru_Lauricocha_5800BP	NorthPeruHighland,SouthPeruHighland,TiticacaBasin,Karitiana.DG,Peru_SanSebastian_Combined,Peru_Cuncaicha_4200BP,Mayan.DG,CentralPeruCoast	0.263274	-1.062,2.062	0.602,0.602	543605	Mayan.DG	-1.5129
CentralPeruCoast	NorthPeruHighland,Karitiana.DG	SouthPeruHighland,SouthPeruCoast,NorthPeruCoast,TiticacaBasin,Peru_Lauricocha_5800BP,Peru_SanSebastian_Combined,Peru_Cuncaicha_4200BP,Mayan.DG	0.508163	0.819,0.181	0.083,0.083	608636	Peru_Cuncaicha_4200BP	1.36211		NorthPeruCoast	NorthPeruHighland,CentralPeruCoast	SouthPeruHighland,SouthPeruCoast,TiticacaBasin,Karitiana.DG,Peru_Lauricocha_5800BP,Peru_SanSebastian_Combined,Peru_Cuncaicha_4200BP,Mayan.DG	0.367314	-1.616,2.616	0.940,0.940	627704	Peru_Cuncaicha_4200BP	-1.33668		SouthPeruCoast	TiticacaBasin,Peru_Cuncaicha_4200BP	NorthPeruHighland,SouthPeruHighland,NorthPeruCoast,Karitiana.DG,Peru_Lauricocha_5800BP,Peru_SanSebastian_Combined,Mayan.DG,CentralPeruCoast	0.350495	-5.000,6.000	7.345,7.345	534572	CentralPeruCoast	-1.98209
CentralPeruCoast	TiticacaBasin,Peru_Cuncaicha_4200BP	NorthPeruHighland,SouthPeruHighland,SouthPeruCoast,NorthPeruCoast,Karitiana.DG,Peru_Lauricocha_5800BP,Peru_SanSebastian_Combined,Mayan.DG	0.515329	-10.306,11.306	20.776,20.776	544100	Karitiana.DG	-1.84846		NorthPeruCoast	NorthPeruHighland,Karitiana.DG	SouthPeruHighland,SouthPeruCoast,TiticacaBasin,Peru_Lauricocha_5800BP,Peru_SanSebastian_Combined,Peru_Cuncaicha_4200BP,Mayan.DG,CentralPeruCoast	0.37608	0.546,0.454	0.064,0.064	617595	Peru_SanSebastian_Combined	1.78161		SouthPeruCoast	Karitiana.DG,Mayan.DG	NorthPeruHighland,SouthPeruHighland,NorthPeruCoast,TiticacaBasin,Peru_Lauricocha_5800BP,Peru_SanSebastian_Combined,Peru_Cuncaicha_4200BP,CentralPeruCoast	0.380485	-4.727,5.727	2.603,2.603	612198	TiticacaBasin	-1.69783
CentralPeruCoast	Peru_Lauricocha_5800BP,Peru_SanSebastian_Combined	NorthPeruHighland,SouthPeruHighland,SouthPeruCoast,NorthPeruCoast,TiticacaBasin,Karitiana.DG,Peru_Cuncaicha_4200BP,Mayan.DG	0.553347	1.222,-0.222	0.218,0.218	530274	SouthPeruCoast	-1.7762		NorthPeruCoast	Peru_Lauricocha_5800BP,CentralPeruCoast	NorthPeruHighland,SouthPeruHighland,SouthPeruCoast,TiticacaBasin,Karitiana.DG,Peru_SanSebastian_Combined,Peru_Cuncaicha_4200BP,Mayan.DG	0.453358	-5.769,6.769	15.084,15.084	569152	SouthPeruCoast	1.47578		SouthPeruCoast	SouthPeruHighland,Peru_SanSebastian_Combined	NorthPeruHighland,NorthPeruCoast,TiticacaBasin,Karitiana.DG,Peru_Lauricocha_5800BP,Peru_Cuncaicha_4200BP,Mayan.DG,CentralPeruCoast	0.402208	1.633,-0.633	0.201,0.201	557156	Karitiana.DG	-1.93314
CentralPeruCoast	TiticacaBasin,Peru_Lauricocha_5800BP	NorthPeruHighland,SouthPeruHighland,SouthPeruCoast,NorthPeruCoast,Karitiana.DG,Peru_SanSebastian_Combined,Peru_Cuncaicha_4200BP,Mayan.DG	0.562948	-0.186,1.186	0.182,0.182	550474	SouthPeruCoast	-1.73196		NorthPeruCoast	NorthPeruHighland,Mayan.DG	SouthPeruHighland,SouthPeruCoast,TiticacaBasin,Karitiana.DG,Peru_Lauricocha_5800BP,Peru_SanSebastian_Combined,Peru_Cuncaicha_4200BP,CentralPeruCoast	0.466623	0.472,0.528	0.067,0.067	616651	Peru_SanSebastian_Combined	1.66156		SouthPeruCoast	Peru_SanSebastian_Combined,Peru_Cuncaicha_4200BP	NorthPeruHighland,SouthPeruHighland,NorthPeruCoast,TiticacaBasin,Karitiana.DG,Peru_Lauricocha_5800BP,Mayan.DG,CentralPeruCoast	0.481824	2.052,-1.052	0.272,0.272	555218	NorthPeruCoast	-1.60516
CentralPeruCoast	Peru_Lauricocha_5800BP,Peru_Cuncaicha_4200BP	NorthPeruHighland,SouthPeruHighland,SouthPeruCoast,NorthPeruCoast,TiticacaBasin,Karitiana.DG,Peru_SanSebastian_Combined,Mayan.DG	0.566271	1.128,-0.128	0.104,0.104	528362	SouthPeruCoast	-1.56669		NorthPeruCoast	Mayan.DG,CentralPeruCoast	NorthPeruHighland,SouthPeruHighland,SouthPeruCoast,TiticacaBasin,Karitiana.DG,Peru_Lauricocha_5800BP,Peru_SanSebastian_Combined,Peru_Cuncaicha_4200BP	0.499711	0.349,0.651	0.097,0.097	661613	Peru_Lauricocha_5800BP	1.72207		SouthPeruCoast	SouthPeruHighland,Peru_Lauricocha_5800BP	NorthPeruHighland,NorthPeruCoast,TiticacaBasin,Karitiana.DG,Peru_SanSebastian_Combined,Peru_Cuncaicha_4200BP,Mayan.DG,CentralPeruCoast	0.678969	0.165,0.835	0.306,0.306	538114	Peru_SanSebastian_Combined	-1.39781
CentralPeruCoast	SouthPeruCoast,Peru_Lauricocha_5800BP	NorthPeruHighland,SouthPeruHighland,NorthPeruCoast,TiticacaBasin,Karitiana.DG,Peru_SanSebastian_Combined,Peru_Cuncaicha_4200BP,Mayan.DG	0.826987	-0.219,1.219	0.343,0.343	544861	NorthPeruCoast	-1.14387		NorthPeruCoast	Karitiana.DG,Mayan.DG	NorthPeruHighland,SouthPeruHighland,SouthPeruCoast,TiticacaBasin,Peru_Lauricocha_5800BP,Peru_SanSebastian_Combined,Peru_Cuncaicha_4200BP,CentralPeruCoast	0.634109	-1.202,2.202	0.714,0.714	695285	SouthPeruCoast	-0.884938		SouthPeruCoast	Peru_Lauricocha_5800BP,CentralPeruCoast	NorthPeruHighland,SouthPeruHighland,NorthPeruCoast,TiticacaBasin,Karitiana.DG,Peru_SanSebastian_Combined,Peru_Cuncaicha_4200BP,Mayan.DG	0.82817	5.559,-4.559	7.101,7.101	544861	NorthPeruCoast	-1.14303

## Sheet: 2D
Supplementary Data 2d: Pairwise qpWave models for all individuals studied here used for subsequent grouping
	JUC61.CAP30.clipped	JUC12.clipped	JUC15.clipped	JUC24.clipped	JUC29.clipped	JUC37.clipped	JUC85.clipped	JUC17.clipped	JUC19.clipped	JUC21.3_CAP31	JUC30.clipped	JUC33.2_CAP31	LHA12.clipped	LHA13.clipped	LHA14.clipped	LHA2.clipped	LHA27.clipped	LHA30.clipped	LHA34.clipped	LHA67.clipped	UC16.12.clipped	UC16.20.clipped	UC16.24.clipped	UC16.25.clipped	UC8.8168.clipped	UC8.8173.clipped
JUC61-CAP30.clipped	NA	0.0185619	0.056524	0.0699763	0.0112919	0.148842	0.910587	0.993642	0.0259633	0.883633	0.203455	0.0740571	0.22728	0.891351	0.474561	0.577819	0.42058	0.487286	0.0619868	0.266295	0.499878	0.567237	0.943658	0.263389	0.692112	0.330916
JUC12.clipped	0.0185619	NA	0.00163606	0.0456129	0.00494822	0.312812	0.624925	0.0130103	0.132808	0.00304541	0.00200644	0.000476166	0.000103491	0.0028247	0.00176263	0.0129959	0.000581124	0.0021352	0.000564817	0.194904	0.0288674	0.00637735	0.00109279	0.000525621	0.00233177	0.00105598
JUC15.clipped	0.056524	0.00163606	NA	0.128041	0.0283576	0.281521	0.787618	0.133058	0.0011671	0.0516603	0.248386	0.0444427	0.835684	0.545377	0.116356	0.168885	0.532321	0.475264	0.141579	0.849109	0.227108	0.0652658	0.0441605	0.0872898	0.333776	0.0214833
JUC24.clipped	0.0699763	0.0456129	0.128041	NA	0.740994	0.83173	0.763584	0.0695218	0.0758387	0.187521	0.0146979	0.209523	0.00158655	0.126166	0.00567807	0.0307508	0.00188265	0.00870031	0.0363409	0.479442	0.21155	0.0932129	0.0093233	0.00610737	0.188066	0.00404309
JUC29.clipped	0.0112919	0.00494822	0.0283576	0.740994	NA	0.193737	0.274625	0.0493784	0.103997	0.00956577	0.000167782	0.139587	0.000152772	0.0419326	0.000157953	0.00104793	2.67254e-05	0.00410243	0.00797804	0.159367	0.00138029	0.00078503	0.00169894	9.91393e-06	0.0409941	3.0137e-05
JUC37.clipped	0.148842	0.312812	0.281521	0.83173	0.193737	NA	0.904763	0.174533	0.185275	0.115183	0.050868	0.177169	0.0423732	0.422145	0.0159143	0.173352	0.00252256	0.0218149	0.0666754	0.664914	0.675426	0.0857496	0.044898	0.0140421	0.166081	0.0100035
JUC85.clipped	0.910587	0.624925	0.787618	0.763584	0.274625	0.904763	NA	0.877676	0.402193	0.951137	0.865371	0.340374	0.809616	0.728699	0.81381	0.943941	0.844669	0.937709	0.548571	0.967372	0.905125	0.906782	0.52823	0.908462	0.918223	0.880053
JUC17.clipped	0.993642	0.0130103	0.133058	0.0695218	0.0493784	0.174533	0.877676	NA	0.0341471	0.75982	0.194988	0.415488	0.645812	0.956124	0.620044	0.359456	0.327871	0.45543	0.382179	0.463664	0.592652	0.586112	0.893026	0.322097	0.779464	0.444956
JUC19.clipped	0.0259633	0.132808	0.0011671	0.0758387	0.103997	0.185275	0.402193	0.0341471	NA	0.00339974	1.58954e-05	0.000271264	7.1076e-06	0.0175712	0.000122294	0.031621	6.11279e-05	0.000394068	6.9457e-07	0.163917	0.000447191	0.000130273	0.000921148	1.0343e-06	0.00706018	1.87607e-06
JUC21-3_CAP31	0.883633	0.00304541	0.0516603	0.187521	0.00956577	0.115183	0.951137	0.75982	0.00339974	NA	0.545109	0.167856	0.138962	0.251465	0.351918	0.241636	0.169345	0.168545	0.0741931	0.313133	0.669888	0.962557	0.274656	0.523709	0.886488	0.465818
JUC30.clipped	0.203455	0.00200644	0.248386	0.0146979	0.000167782	0.050868	0.865371	0.194988	1.58954e-05	0.545109	NA	0.00415892	0.627645	0.113609	0.734451	0.0601582	0.73794	0.251507	0.240201	0.509681	0.815222	0.936641	0.0448827	0.891429	0.660211	0.850845
JUC33-2_CAP31	0.0740571	0.000476166	0.0444427	0.209523	0.139587	0.177169	0.340374	0.415488	0.000271264	0.167856	0.00415892	NA	0.010163	0.261593	0.00173965	0.00435491	0.000248978	0.000407333	0.0558031	0.0638111	0.184793	0.0198333	0.0381131	0.000481457	0.0709346	0.000136598
LHA12.clipped	0.22728	0.000103491	0.835684	0.00158655	0.000152772	0.0423732	0.809616	0.645812	7.1076e-06	0.138962	0.627645	0.010163	NA	0.503624	0.411431	0.0626236	0.694036	0.362935	0.0691297	0.757768	0.664265	0.260266	0.134833	0.47015	0.502901	0.308686
LHA13.clipped	0.891351	0.0028247	0.545377	0.126166	0.0419326	0.422145	0.728699	0.956124	0.0175712	0.251465	0.113609	0.261593	0.503624	NA	0.331687	0.34595	0.345214	0.361747	0.29795	0.485139	0.565259	0.283174	0.757579	0.198462	0.404287	0.117972
LHA14.clipped	0.474561	0.00176263	0.116356	0.00567807	0.000157953	0.0159143	0.81381	0.620044	0.000122294	0.351918	0.734451	0.00173965	0.411431	0.331687	NA	0.0325782	0.398352	0.320313	0.0917944	0.538634	0.641997	0.782911	0.255385	0.923328	0.501382	0.996872
LHA2.clipped	0.577819	0.0129959	0.168885	0.0307508	0.00104793	0.173352	0.943941	0.359456	0.031621	0.241636	0.0601582	0.00435491	0.0626236	0.34595	0.0325782	NA	0.421016	0.319219	0.000149614	0.603807	0.15402	0.0651536	0.117631	0.136822	0.0541411	0.0386871
LHA27.clipped	0.42058	0.000581124	0.532321	0.00188265	2.67254e-05	0.00252256	0.844669	0.327871	6.11279e-05	0.169345	0.73794	0.000248978	0.694036	0.345214	0.398352	0.421016	NA	0.90015	0.00789896	0.820477	0.243904	0.31037	0.0771091	0.744416	0.396622	0.494986
LHA30.clipped	0.487286	0.0021352	0.475264	0.00870031	0.00410243	0.0218149	0.937709	0.45543	0.000394068	0.168545	0.251507	0.000407333	0.362935	0.361747	0.320313	0.319219	0.90015	NA	0.0254978	0.628606	0.041143	0.177223	0.217273	0.259049	0.743924	0.154045
LHA34.clipped	0.0619868	0.000564817	0.141579	0.0363409	0.00797804	0.0666754	0.548571	0.382179	6.9457e-07	0.0741931	0.240201	0.0558031	0.0691297	0.29795	0.0917944	0.000149614	0.00789896	0.0254978	NA	0.146693	0.308399	0.334262	0.252357	0.043009	0.322698	0.0679057
LHA67.clipped	0.266295	0.194904	0.849109	0.479442	0.159367	0.664914	0.967372	0.463664	0.163917	0.313133	0.509681	0.0638111	0.757768	0.485139	0.538634	0.603807	0.820477	0.628606	0.146693	NA	0.569107	0.48248	0.0537833	0.542678	0.489964	0.550956
UC16-12.clipped	0.499878	0.0288674	0.227108	0.21155	0.00138029	0.675426	0.905125	0.592652	0.000447191	0.669888	0.815222	0.184793	0.664265	0.565259	0.641997	0.15402	0.243904	0.041143	0.308399	0.569107	NA	0.869527	0.237605	0.641788	0.53604	0.609693
UC16-20.clipped	0.567237	0.00637735	0.0652658	0.0932129	0.00078503	0.0857496	0.906782	0.586112	0.000130273	0.962557	0.936641	0.0198333	0.260266	0.283174	0.782911	0.0651536	0.31037	0.177223	0.334262	0.48248	0.869527	NA	0.235594	0.806694	0.890891	0.947871
UC16-24.clipped	0.943658	0.00109279	0.0441605	0.0093233	0.00169894	0.044898	0.52823	0.893026	0.000921148	0.274656	0.0448827	0.0381131	0.134833	0.757579	0.255385	0.117631	0.0771091	0.217273	0.252357	0.0537833	0.237605	0.235594	NA	0.0472848	0.558507	0.0621258
UC16-25.clipped	0.263389	0.000525621	0.0872898	0.00610737	9.91393e-06	0.0140421	0.908462	0.322097	1.0343e-06	0.523709	0.891429	0.000481457	0.47015	0.198462	0.923328	0.136822	0.744416	0.259049	0.043009	0.542678	0.641788	0.806694	0.0472848	NA	0.264129	0.802099
UC8-8168.clipped	0.692112	0.00233177	0.333776	0.188066	0.0409941	0.166081	0.918223	0.779464	0.00706018	0.886488	0.660211	0.0709346	0.502901	0.404287	0.501382	0.0541411	0.396622	0.743924	0.322698	0.489964	0.53604	0.890891	0.558507	0.264129	NA	0.332081
UC8-8173.clipped	0.330916	0.00105598	0.0214833	0.00404309	3.0137e-05	0.0100035	0.880053	0.444956	1.87607e-06	0.465818	0.850845	0.000136598	0.308686	0.117972	0.996872	0.0386871	0.494986	0.154045	0.0679057	0.550956	0.609693	0.947871	0.0621258	0.802099	0.332081	NA

## Sheet: 2E
Supplementary Data 2e: F4-Statistics and qpWave Models to establish the genomic ancestry of the Chincha Groups
F4-Statistics showing differetiial affinities of the Chincha Groups to the three Coastal Populations (North-, Central-, South-)
pop1	pop2	pop3	pop4	est	se	z	p	n
Mbuti.DG	SouthPeruCoast	Peru_Chincha_LH.SG	CentralPeruCoast	0.000363078	0.000282877	1.28352	0.19931	803222
Mbuti.DG	NorthPeruCoast	Peru_Chincha_LH.SG	CentralPeruCoast	0.000456307	0.000285153	1.60022	0.109551	926252
Mbuti.DG	SouthPeruHighland	Peru_Chincha_LH.SG	CentralPeruCoast	0.000682562	0.000270684	2.52162	0.0116816	942699
Mbuti.DG	NorthPeruHighland	Peru_Chincha_LH.SG	CentralPeruCoast	0.000921828	0.000305198	3.02043	0.00252417	808744
Mbuti.DG	SouthPeruHighland	Peru_Chincha_LH.SG	NorthPeruCoast	-0.000843257	0.000223335	-2.77574	0.000159531	1021821
Mbuti.DG	SouthPeruCoast	Peru_Chincha_LH.SG	NorthPeruCoast	-0.000609544	0.000238927	-2.55117	0.0107362	849947
Mbuti.DG	CentralPeruCoast	Peru_Chincha_LH.SG	NorthPeruCoast	-0.000348796	0.00027935	-1.2486	0.211812	926252
Mbuti.DG	NorthPeruHighland	Peru_Chincha_LH.SG	NorthPeruCoast	-0.000252179	0.000260841	-0.966793	0.333647	854120
Mbuti.DG	NorthPeruCoast	Peru_Chincha_LH.SG	SouthPeruCoast	-0.000511822	0.000239514	-2.13692	0.0326046	849947
Mbuti.DG	CentralPeruCoast	Peru_Chincha_LH.SG	SouthPeruCoast	-0.000185261	0.000277972	-0.666474	0.505108	803222
Mbuti.DG	NorthPeruHighland	Peru_Chincha_LH.SG	SouthPeruCoast	0.000375183	0.000250418	1.49823	0.134074	779047
Mbuti.DG	SouthPeruHighland	Peru_Chincha_LH.SG	SouthPeruCoast	0.00103348	0.000223581	4.62239	3.79344e-06	863033
Mbuti.DG	SouthPeruCoast	Peru_Chincha-CIST-Tomb_LIP	CentralPeruCoast	0.000679449	0.00036059	1.88427	0.0595285	640014
Mbuti.DG	NorthPeruCoast	Peru_Chincha-CIST-Tomb_LIP	CentralPeruCoast	0.000730902	0.000359265	2.03444	0.0419074	737184
Mbuti.DG	SouthPeruHighland	Peru_Chincha-CIST-Tomb_LIP	CentralPeruCoast	0.00118561	0.00032458	3.65274	0.000259454	749129
Mbuti.DG	NorthPeruHighland	Peru_Chincha-CIST-Tomb_LIP	CentralPeruCoast	0.0014376	0.000378271	3.80045	0.000144432	645279
Mbuti.DG	SouthPeruHighland	Peru_Chincha-CIST-Tomb_LIP	NorthPeruCoast	-0.000432934	0.000283807	-1.52545	0.127146	807920
Mbuti.DG	SouthPeruCoast	Peru_Chincha-CIST-Tomb_LIP	NorthPeruCoast	-0.000423989	0.000306584	-1.38295	0.166681	675116
Mbuti.DG	CentralPeruCoast	Peru_Chincha-CIST-Tomb_LIP	NorthPeruCoast	-0.000235227	0.000355189	-0.662258	0.507806	737184
Mbuti.DG	NorthPeruHighland	Peru_Chincha-CIST-Tomb_LIP	NorthPeruCoast	0.00018594	0.000326565	0.569381	0.569097	679617
Mbuti.DG	NorthPeruCoast	Peru_Chincha-CIST-Tomb_LIP	SouthPeruCoast	-0.000222084	0.000314425	-0.706318	0.47999	675116
Mbuti.DG	CentralPeruCoast	Peru_Chincha-CIST-Tomb_LIP	SouthPeruCoast	-0.000105283	0.00036137	-0.291344	0.770788	640014
Mbuti.DG	NorthPeruHighland	Peru_Chincha-CIST-Tomb_LIP	SouthPeruCoast	0.000772137	0.000334473	2.30852	0.0209704	619860
Mbuti.DG	SouthPeruHighland	Peru_Chincha-CIST-Tomb_LIP	SouthPeruCoast	0.00137131	0.000291928	4.69742	2.63466e-06	684287
Mbuti.DG	NorthPeruCoast	Peru_Chincha1_LH	CentralPeruCoast	-7.49902e-05	0.000307745	-0.243677	0.807481	925165
Mbuti.DG	SouthPeruCoast	Peru_Chincha1_LH	CentralPeruCoast	0.000149495	0.000296217	0.504681	0.613783	802832
Mbuti.DG	SouthPeruHighland	Peru_Chincha1_LH	CentralPeruCoast	0.000359067	0.000279865	1.283	0.199493	941592
Mbuti.DG	NorthPeruHighland	Peru_Chincha1_LH	CentralPeruCoast	0.000439566	0.000327255	1.34319	0.17921	808429
Mbuti.DG	SouthPeruHighland	Peru_Chincha1_LH	NorthPeruCoast	-0.00122628	0.0002372	-5.16981	2.3433e-07	1019848
Mbuti.DG	SouthPeruCoast	Peru_Chincha1_LH	NorthPeruCoast	-0.000795495	0.000256373	-3.10288	0.00191648	849286
Mbuti.DG	NorthPeruHighland	Peru_Chincha1_LH	NorthPeruCoast	-0.000708797	0.000276634	-2.56222	0.0104006	853564
Mbuti.DG	CentralPeruCoast	Peru_Chincha1_LH	NorthPeruCoast	-0.0006849	0.000288602	-2.37317	0.0176364	925165
Mbuti.DG	NorthPeruCoast	Peru_Chincha1_LH	SouthPeruCoast	-0.00105886	0.000260937	-4.05791	4.95144e-05	849286
Mbuti.DG	CentralPeruCoast	Peru_Chincha1_LH	SouthPeruCoast	-0.000501483	0.000292566	-1.71408	0.0865135	802832
Mbuti.DG	NorthPeruHighland	Peru_Chincha1_LH	SouthPeruCoast	-9.09093e-05	0.000276017	-0.329361	0.741883	778786
Mbuti.DG	SouthPeruHighland	Peru_Chincha1_LH	SouthPeruCoast	0.000693125	0.000241726	2.86741	0.00413853	862317
Mbuti.DG	NorthPeruCoast	Peru_Chincha1_LIP	CentralPeruCoast	0.000436173	0.000326154	1.33732	0.181118	824448
Mbuti.DG	SouthPeruHighland	Peru_Chincha1_LIP	CentralPeruCoast	0.000551544	0.000304287	1.81258	0.0698971	838313
Mbuti.DG	SouthPeruCoast	Peru_Chincha1_LIP	CentralPeruCoast	0.000661063	0.000339101	1.94946	0.051241	719922
Mbuti.DG	NorthPeruHighland	Peru_Chincha1_LIP	CentralPeruCoast	0.00105345	0.000359846	2.92751	0.00341692	724872
Mbuti.DG	SouthPeruHighland	Peru_Chincha1_LIP	NorthPeruCoast	-0.00082581	0.000272034	-3.03569	0.00239986	903480
Mbuti.DG	CentralPeruCoast	Peru_Chincha1_LIP	NorthPeruCoast	-0.00084732	0.000348906	-2.42851	0.0151611	824448
Mbuti.DG	SouthPeruCoast	Peru_Chincha1_LIP	NorthPeruCoast	-0.000320163	0.000298577	-1.0723	0.283587	759396
Mbuti.DG	NorthPeruHighland	Peru_Chincha1_LIP	NorthPeruCoast	-0.000214639	0.000312814	-0.686154	0.492616	763400
Mbuti.DG	CentralPeruCoast	Peru_Chincha1_LIP	SouthPeruCoast	-0.000722031	0.000357155	-2.02162	0.043216	719922
Mbuti.DG	NorthPeruCoast	Peru_Chincha1_LIP	SouthPeruCoast	-0.000575893	0.000303262	-1.89899	0.0575655	759396
Mbuti.DG	NorthPeruHighland	Peru_Chincha1_LIP	SouthPeruCoast	0.000295993	0.000314885	0.940003	0.347216	698777
Mbuti.DG	SouthPeruHighland	Peru_Chincha1_LIP	SouthPeruCoast	0.000788231	0.000274054	3.07619	0.00402511	770210
Mbuti.DG	SouthPeruCoast	Peru_Chincha2_LH	CentralPeruCoast	0.000499833	0.000540766	0.924305	0.355328	219906
Mbuti.DG	NorthPeruCoast	Peru_Chincha2_LH	CentralPeruCoast	0.00051225	0.000504102	1.01616	0.309551	255618
Mbuti.DG	SouthPeruHighland	Peru_Chincha2_LH	CentralPeruCoast	0.000767957	0.0004566	1.6819	0.0925877	259420
Mbuti.DG	NorthPeruHighland	Peru_Chincha2_LH	CentralPeruCoast	0.000990341	0.000573951	1.72548	0.0844411	221579
Mbuti.DG	SouthPeruHighland	Peru_Chincha2_LH	NorthPeruCoast	-0.000584864	0.000429774	-1.36086	0.173557	280956
Mbuti.DG	SouthPeruCoast	Peru_Chincha2_LH	NorthPeruCoast	-0.000540372	0.000497917	-1.08527	0.277804	232244
Mbuti.DG	CentralPeruCoast	Peru_Chincha2_LH	NorthPeruCoast	-0.000546866	0.000548816	-0.996447	0.319033	255618
Mbuti.DG	NorthPeruHighland	Peru_Chincha2_LH	NorthPeruCoast	-0.000308197	0.000527107	-0.584695	0.558753	233685
Mbuti.DG	NorthPeruCoast	Peru_Chincha2_LH	SouthPeruCoast	-0.000579477	0.000489841	-1.18299	0.236813	232244
Mbuti.DG	CentralPeruCoast	Peru_Chincha2_LH	SouthPeruCoast	-0.000446133	0.000590024	-0.756127	0.449573	219906
Mbuti.DG	NorthPeruHighland	Peru_Chincha2_LH	SouthPeruCoast	0.000711348	0.000535963	1.32723	0.184431	211827
Mbuti.DG	SouthPeruHighland	Peru_Chincha2_LH	SouthPeruCoast	0.000778376	0.000458153	1.69894	0.0893296	235134
Mbuti.DG	SouthPeruCoast	Peru_Chincha2_LIP	CentralPeruCoast	0.000343099	0.000673845	0.509166	0.610636	110121
Mbuti.DG	NorthPeruCoast	Peru_Chincha2_LIP	CentralPeruCoast	0.000631559	0.000659793	0.957208	0.338462	124886
Mbuti.DG	SouthPeruHighland	Peru_Chincha2_LIP	CentralPeruCoast	0.00108003	0.000585682	1.84405	0.0651753	126715
Mbuti.DG	NorthPeruHighland	Peru_Chincha2_LIP	CentralPeruCoast	0.00169908	0.000687374	2.47184	0.0134421	110867
Mbuti.DG	SouthPeruCoast	Peru_Chincha2_LIP	NorthPeruCoast	-0.000420834	0.000624511	-0.673862	0.500399	115569
Mbuti.DG	SouthPeruHighland	Peru_Chincha2_LIP	NorthPeruCoast	-0.000278817	0.000535986	-0.520195	0.602928	135428
Mbuti.DG	CentralPeruCoast	Peru_Chincha2_LIP	NorthPeruCoast	3.60662e-05	0.000683089	0.0527987	0.957892	124886
Mbuti.DG	NorthPeruHighland	Peru_Chincha2_LIP	NorthPeruCoast	0.000782956	0.000638796	1.22567	0.220322	116090
Mbuti.DG	NorthPeruCoast	Peru_Chincha2_LIP	SouthPeruCoast	-7.55381e-05	0.000612825	-0.123262	0.9019	115569
Mbuti.DG	CentralPeruCoast	Peru_Chincha2_LIP	SouthPeruCoast	0.000190142	0.00072182	0.26342	0.792227	110121
Mbuti.DG	NorthPeruHighland	Peru_Chincha2_LIP	SouthPeruCoast	0.000799273	0.000663589	1.20447	0.228408	106938
Mbuti.DG	SouthPeruHighland	Peru_Chincha2_LIP	SouthPeruCoast	0.00117403	0.000537347	2.18487	0.0288987	116996
Mbuti.DG	NorthPeruCoast	Peru_LasHuacas1_LH	CentralPeruCoast	0.000360413	0.000307354	1.17263	0.240945	921010
Mbuti.DG	SouthPeruCoast	Peru_LasHuacas1_LH	CentralPeruCoast	0.000579842	0.000303004	1.91364	0.0556658	798700
Mbuti.DG	SouthPeruHighland	Peru_LasHuacas1_LH	CentralPeruCoast	0.00081877	0.000279269	2.93184	0.00336964	937145
Mbuti.DG	NorthPeruHighland	Peru_LasHuacas1_LH	CentralPeruCoast	0.00122549	0.00032169	3.80956	0.000139216	804415
Mbuti.DG	SouthPeruHighland	Peru_LasHuacas1_LH	NorthPeruCoast	-0.00068593	0.000237151	-2.89238	0.00382335	1015378
Mbuti.DG	CentralPeruCoast	Peru_LasHuacas1_LH	NorthPeruCoast	-0.000528524	0.000293787	-1.799	0.072018	921010
Mbuti.DG	SouthPeruCoast	Peru_LasHuacas1_LH	NorthPeruCoast	-0.000389427	0.000257373	-1.51308	0.130259	844895
Mbuti.DG	NorthPeruHighland	Peru_LasHuacas1_LH	NorthPeruCoast	7.30113e-05	0.000278392	0.262261	0.79312	849322
Mbuti.DG	NorthPeruCoast	Peru_LasHuacas1_LH	SouthPeruCoast	-0.000558221	0.000265067	-2.10596	0.0352078	844895
Mbuti.DG	CentralPeruCoast	Peru_LasHuacas1_LH	SouthPeruCoast	-0.000206083	0.000305883	-0.673731	0.500482	798700
Mbuti.DG	NorthPeruHighland	Peru_LasHuacas1_LH	SouthPeruCoast	0.000728883	0.00027074	2.69219	0.00709851	774638
Mbuti.DG	SouthPeruHighland	Peru_LasHuacas1_LH	SouthPeruCoast	0.00132378	0.000247072	5.35788	8.42064e-08	857663
Mbuti.DG	NorthPeruCoast	Peru_LasHuacas2_LH	CentralPeruCoast	0.000401078	0.000683463	0.586833	0.557316	108076
Mbuti.DG	SouthPeruCoast	Peru_LasHuacas2_LH	CentralPeruCoast	0.00109238	0.000735827	1.48456	0.137659	94680
Mbuti.DG	SouthPeruHighland	Peru_LasHuacas2_LH	CentralPeruCoast	0.00141133	0.000608241	2.32034	0.0203223	109689
Mbuti.DG	NorthPeruHighland	Peru_LasHuacas2_LH	CentralPeruCoast	0.00165779	0.000701188	2.36425	0.0180665	95509
Mbuti.DG	SouthPeruHighland	Peru_LasHuacas2_LH	NorthPeruCoast	2.44547e-05	0.000555112	0.0440535	0.964862	117533
Mbuti.DG	CentralPeruCoast	Peru_LasHuacas2_LH	NorthPeruCoast	4.2181e-05	0.000750962	0.0561692	0.955207	108076
Mbuti.DG	SouthPeruCoast	Peru_LasHuacas2_LH	NorthPeruCoast	0.000255366	0.000640194	0.398889	0.689975	99540
Mbuti.DG	NorthPeruHighland	Peru_LasHuacas2_LH	NorthPeruCoast	0.00130631	0.000645913	2.02242	0.0431332	100333
Mbuti.DG	NorthPeruCoast	Peru_LasHuacas2_LH	SouthPeruCoast	-0.000123571	0.000643773	-0.191948	0.847783	99540
Mbuti.DG	CentralPeruCoast	Peru_LasHuacas2_LH	SouthPeruCoast	0.000528134	0.000772589	0.68359	0.494234	94680
Mbuti.DG	NorthPeruHighland	Peru_LasHuacas2_LH	SouthPeruCoast	0.00162895	0.000685738	2.37546	0.017527	91994
Mbuti.DG	SouthPeruHighland	Peru_LasHuacas2_LH	SouthPeruCoast	0.00249531	0.000578339	4.31461	1.59883e-05	100749
qpWave analyses testing of any of the Chincha groups can be modeled as sharing the same ancesty with any of the three Peruvian Coastal Groups (significant results highlighted in "bold")
LeftPopPair		f4rank	DOF	ChiSq	Tail	DOFdiff	ChiSqdiff	Taildiff	NumSNPs
NorthPeruCoast	Peru_Chincha-CIST-Tomb_LIP	0	9	16.6	0.0553673	0	0	1	1135357
NorthPeruCoast	Peru_Chincha1_LIP	0	9	21.7	0.00987924	0	0	1	1135358
NorthPeruCoast	Peru_Chincha2_LIP	0	9	16.199	0.0628392	0	0	1	1135357
NorthPeruCoast	Peru_LasHuacas1_LH	0	9	8.98	0.439151	0	0	1	1135359
NorthPeruCoast	Peru_LasHuacas2_LH	0	9	7.068	0.630091	0	0	1	1135357
NorthPeruCoast	Peru_Chincha1_LH	0	9	14.002	0.0222563	0	0	1	1135358
NorthPeruCoast	Peru_Chincha2_LH	0	9	17.761	0.0380511	0	0	1	1135357
NorthPeruCoast	Peru_Chincha_LH.SG	0	9	14.514	0.105189	0	0	1	1135359
CentralPeruCoast	Peru_Chincha-CIST-Tomb_LIP	0	9	18.161	0.033352	0	0	1	1135357
CentralPeruCoast	Peru_Chincha1_LIP	0	9	33.268	0.00011996	0	0	1	1135358
CentralPeruCoast	Peru_Chincha2_LIP	0	9	15.013	0.0905866	0	0	1	1135357
CentralPeruCoast	Peru_LasHuacas1_LH	0	9	29.052	0.000635145	0	0	1	1135359
CentralPeruCoast	Peru_LasHuacas2_LH	0	9	11.161	0.264806	0	0	1	1135357
CentralPeruCoast	Peru_Chincha1_LH	0	9	17.125	0.0467878	0	0	1	1135358
CentralPeruCoast	Peru_Chincha2_LH	0	9	8.799	0.45604	0	0	1	1135357
CentralPeruCoast	Peru_Chincha_LH.SG	0	9	19.596	0.0205771	0	0	1	1135359
SouthPeruCoast	Peru_Chincha-CIST-Tomb_LIP	0	9	100.967	1.00292e-17	0	0	1	1135357
SouthPeruCoast	Peru_Chincha1_LIP	0	9	106.054	9.32719e-19	0	0	1	1135358
SouthPeruCoast	Peru_Chincha2_LIP	0	9	24.1	0.0041463	0	0	1	1135357
SouthPeruCoast	Peru_LasHuacas1_LH	0	9	194.063	5.80877e-37	0	0	1	1135359
SouthPeruCoast	Peru_LasHuacas2_LH	0	9	42.893	2.25519e-06	0	0	1	1135357
SouthPeruCoast	Peru_Chincha1_LH	0	9	134.36	1.50209e-24	0	0	1	1135358
SouthPeruCoast	Peru_Chincha2_LH	0	9	40.883	5.2529e-06	0	0	1	1135357
SouthPeruCoast	Peru_Chincha_LH.SG	0	9	170.335	5.25448e-32	0	0	1	1135359
NorthPeruHighland	Peru_Chincha-CIST-Tomb_LIP	0	9	52.53	3.58852e-08	0	0	1	1135357
NorthPeruHighland	Peru_Chincha1_LIP	0	9	65.336	1.24137e-10	0	0	1	1135358
NorthPeruHighland	Peru_Chincha2_LIP	0	9	25.491	0.00247375	0	0	1	1135357
NorthPeruHighland	Peru_LasHuacas1_LH	0	9	102.421	5.09186e-18	0	0	1	1135359
NorthPeruHighland	Peru_LasHuacas2_LH	0	9	30.506	0.00035969	0	0	1	1135357
NorthPeruHighland	Peru_Chincha1_LH	0	9	65.911	9.59019e-11	0	0	1	1135358
NorthPeruHighland	Peru_Chincha2_LH	0	9	24.847	0.00314503	0	0	1	1135357
NorthPeruHighland	Peru_Chincha_LH.SG	0	9	76.193	9.18313e-13	0	0	1	1135359

## Sheet: 2F
Supplementary Data 2f: qpWave and qpADM Models to clarify the genomic ancestry of the groups Chincha1_LIP and Chincha1_LH
qpWave Models showing that Chincha1_LIP can not be modeled as consistent with one wave of ancestry with most other Chincha groups
LeftPopPair	f4rank	DOF	ChiSq	Tail	DOFdiff	ChiSqdiff	Taildiff	NumSNPs
Peru_Chincha-CIST-Tomb_LIP_Peru_Chincha1_LIP	0	10	26.529	0.00309056	0	0	1	1135358
Peru_Chincha1_LIP_Peru_LasHuacas1_LH	0	10	17.864	0.0173068	0	0	1	1135359
Peru_Chincha1_LIP_Peru_LasHuacas2_LH	0	10	8.48	0.582057	0	0	1	1135358
Peru_Chincha1_LIP_Peru_Chincha1_LH	0	10	17.399	0.025985	0	0	1	1135358
Peru_Chincha1_LIP_Peru_Chincha2_LH	0	10	16.554	0.044836	0	0	1	1135358
Peru_Chincha1_LIP_Peru_Chincha_LH.SG	0	10	24.772	0.00579565	0	0	1	1135359
qpADM 2-wave admixture models (supported models in "bold")
Target	Sources	Outgroups	p	Admixture Proportions	std. err.	SNPs
Peru_Chincha1_LIP	SouthPeruHighland,TiticacaBasin	NorthPeruHighland,SouthPeruCoast,NorthPeruCoast,Karitiana.DG,Peru_Lauricocha_5800BP,Peru_SanSebastian_Combined,Peru_Cuncaicha_4200BP,CentralPeruCoast,Mayan.DG	4.41156e-15	0.730,0.270	0.154,0.154	620502	Peru_SanSebastian_Combined	4.07004
Peru_Chincha1_LIP	Karitiana.DG,Peru_SanSebastian_Combined	NorthPeruHighland,SouthPeruHighland,SouthPeruCoast,NorthPeruCoast,TiticacaBasin,Peru_Lauricocha_5800BP,Peru_Cuncaicha_4200BP,CentralPeruCoast,Mayan.DG	1.23689e-14	0.541,0.459	0.295,0.295	539391	TiticacaBasin	5.44754
Peru_Chincha1_LIP	SouthPeruHighland,Peru_Cuncaicha_4200BP	NorthPeruHighland,SouthPeruCoast,NorthPeruCoast,TiticacaBasin,Karitiana.DG,Peru_Lauricocha_5800BP,Peru_SanSebastian_Combined,CentralPeruCoast,Mayan.DG	3.83017e-14	1.448,-0.448	0.170,0.170	529297	Karitiana.DG	-3.63694
Peru_Chincha1_LIP	SouthPeruCoast,TiticacaBasin	NorthPeruHighland,SouthPeruHighland,NorthPeruCoast,Karitiana.DG,Peru_Lauricocha_5800BP,Peru_SanSebastian_Combined,Peru_Cuncaicha_4200BP,CentralPeruCoast,Mayan.DG	9.36618e-13	0.897,0.103	0.199,0.199	557261	Peru_SanSebastian_Combined	3.31964
Peru_Chincha1_LIP	Karitiana.DG,Peru_Cuncaicha_4200BP	NorthPeruHighland,SouthPeruHighland,SouthPeruCoast,NorthPeruCoast,TiticacaBasin,Peru_Lauricocha_5800BP,Peru_SanSebastian_Combined,CentralPeruCoast,Mayan.DG	2.25917e-12	1.418,-0.418	0.152,0.152	530524	Mayan.DG	6.20596
Peru_Chincha1_LIP	SouthPeruCoast,Peru_Cuncaicha_4200BP	NorthPeruHighland,SouthPeruHighland,NorthPeruCoast,TiticacaBasin,Karitiana.DG,Peru_Lauricocha_5800BP,Peru_SanSebastian_Combined,CentralPeruCoast,Mayan.DG	4.53936e-12	1.126,-0.126	0.104,0.104	529549	Mayan.DG	-3.07561
Peru_Chincha1_LIP	Peru_Cuncaicha_4200BP,Mayan.DG	NorthPeruHighland,SouthPeruHighland,SouthPeruCoast,NorthPeruCoast,TiticacaBasin,Karitiana.DG,Peru_Lauricocha_5800BP,Peru_SanSebastian_Combined,CentralPeruCoast	2.1577e-10	-0.079,1.079	0.115,0.115	529865	Karitiana.DG	5.14883
Peru_Chincha1_LIP	TiticacaBasin,Karitiana.DG	NorthPeruHighland,SouthPeruHighland,SouthPeruCoast,NorthPeruCoast,Peru_Lauricocha_5800BP,Peru_SanSebastian_Combined,Peru_Cuncaicha_4200BP,CentralPeruCoast,Mayan.DG	2.23979e-09	0.304,0.696	0.122,0.122	623768	Mayan.DG	4.66604
Peru_Chincha1_LIP	TiticacaBasin,Mayan.DG	NorthPeruHighland,SouthPeruHighland,SouthPeruCoast,NorthPeruCoast,Karitiana.DG,Peru_Lauricocha_5800BP,Peru_SanSebastian_Combined,Peru_Cuncaicha_4200BP,CentralPeruCoast	3.29784e-09	0.132,0.868	0.143,0.143	622017	Karitiana.DG	4.78017
Peru_Chincha1_LIP	SouthPeruHighland,Karitiana.DG	NorthPeruHighland,SouthPeruCoast,NorthPeruCoast,TiticacaBasin,Peru_Lauricocha_5800BP,Peru_SanSebastian_Combined,Peru_Cuncaicha_4200BP,CentralPeruCoast,Mayan.DG	3.6051e-09	0.498,0.502	0.143,0.143	635352	TiticacaBasin	4.08282
Peru_Chincha1_LIP	SouthPeruCoast,Peru_SanSebastian_Combined	NorthPeruHighland,SouthPeruHighland,NorthPeruCoast,TiticacaBasin,Karitiana.DG,Peru_Lauricocha_5800BP,Peru_Cuncaicha_4200BP,CentralPeruCoast,Mayan.DG	5.87073e-09	1.575,-0.575	0.328,0.328	539256	SouthPeruHighland	2.68227
Peru_Chincha1_LIP	Peru_SanSebastian_Combined,Mayan.DG	NorthPeruHighland,SouthPeruHighland,SouthPeruCoast,NorthPeruCoast,TiticacaBasin,Karitiana.DG,Peru_Lauricocha_5800BP,Peru_Cuncaicha_4200BP,CentralPeruCoast	1.63073e-08	0.275,0.725	0.125,0.125	539487	TiticacaBasin	3.60098
Peru_Chincha1_LIP	TiticacaBasin,Peru_SanSebastian_Combined	NorthPeruHighland,SouthPeruHighland,SouthPeruCoast,NorthPeruCoast,Karitiana.DG,Peru_Lauricocha_5800BP,Peru_Cuncaicha_4200BP,CentralPeruCoast,Mayan.DG	1.0599e-06	-1.592,2.592	1.508,1.508	523405	Karitiana.DG	-3.5516
Peru_Chincha1_LIP	SouthPeruCoast,Karitiana.DG	NorthPeruHighland,SouthPeruHighland,NorthPeruCoast,TiticacaBasin,Peru_Lauricocha_5800BP,Peru_SanSebastian_Combined,Peru_Cuncaicha_4200BP,CentralPeruCoast,Mayan.DG	6.6902e-06	0.602,0.398	0.077,0.077	575484	Peru_SanSebastian_Combined	2.96469
Peru_Chincha1_LIP	NorthPeruHighland,TiticacaBasin	SouthPeruHighland,SouthPeruCoast,NorthPeruCoast,Karitiana.DG,Peru_Lauricocha_5800BP,Peru_SanSebastian_Combined,Peru_Cuncaicha_4200BP,CentralPeruCoast,Mayan.DG	2.07964e-05	1.018,-0.018	0.170,0.170	560538	Karitiana.DG	-3.77137
Peru_Chincha1_LIP	SouthPeruHighland,Mayan.DG	NorthPeruHighland,SouthPeruCoast,NorthPeruCoast,TiticacaBasin,Karitiana.DG,Peru_Lauricocha_5800BP,Peru_SanSebastian_Combined,Peru_Cuncaicha_4200BP,CentralPeruCoast	2.62229e-05	0.401,0.599	0.092,0.092	634441	TiticacaBasin	2.69346
Peru_Chincha1_LIP	NorthPeruHighland,Peru_Cuncaicha_4200BP	SouthPeruHighland,SouthPeruCoast,NorthPeruCoast,TiticacaBasin,Karitiana.DG,Peru_Lauricocha_5800BP,Peru_SanSebastian_Combined,CentralPeruCoast,Mayan.DG	2.75235e-05	1.041,-0.041	0.070,0.070	533669	Karitiana.DG	-3.7478
Peru_Chincha1_LIP	SouthPeruHighland,Peru_SanSebastian_Combined	NorthPeruHighland,SouthPeruCoast,NorthPeruCoast,TiticacaBasin,Karitiana.DG,Peru_Lauricocha_5800BP,Peru_Cuncaicha_4200BP,CentralPeruCoast,Mayan.DG	0.000160167	3.269,-2.269	0.932,0.932	538704	TiticacaBasin	-2.19801
Peru_Chincha1_LIP	SouthPeruCoast,Mayan.DG	NorthPeruHighland,SouthPeruHighland,NorthPeruCoast,TiticacaBasin,Karitiana.DG,Peru_Lauricocha_5800BP,Peru_SanSebastian_Combined,Peru_Cuncaicha_4200BP,CentralPeruCoast	0.000229836	0.474,0.526	0.098,0.098	574894	Peru_SanSebastian_Combined	2.67827
Peru_Chincha1_LIP	NorthPeruHighland,Peru_SanSebastian_Combined	SouthPeruHighland,SouthPeruCoast,NorthPeruCoast,TiticacaBasin,Karitiana.DG,Peru_Lauricocha_5800BP,Peru_Cuncaicha_4200BP,CentralPeruCoast,Mayan.DG	0.000928339	1.173,-0.173	0.140,0.140	543543	Karitiana.DG	-3.42454
Peru_Chincha1_LIP	Peru_SanSebastian_Combined,Peru_Cuncaicha_4200BP	NorthPeruHighland,SouthPeruHighland,SouthPeruCoast,NorthPeruCoast,TiticacaBasin,Karitiana.DG,Peru_Lauricocha_5800BP,CentralPeruCoast,Mayan.DG	0.0017197	2.535,-1.535	0.486,0.486	526629	NorthPeruCoast	-2.31665
Peru_Chincha1_LIP	NorthPeruHighland,SouthPeruCoast	SouthPeruHighland,NorthPeruCoast,TiticacaBasin,Karitiana.DG,Peru_Lauricocha_5800BP,Peru_SanSebastian_Combined,Peru_Cuncaicha_4200BP,CentralPeruCoast,Mayan.DG	0.00439898	2.158,-1.158	0.700,0.700	567546	Peru_Lauricocha_5800BP	3.29392
Peru_Chincha1_LIP	NorthPeruHighland,SouthPeruHighland	SouthPeruCoast,NorthPeruCoast,TiticacaBasin,Karitiana.DG,Peru_Lauricocha_5800BP,Peru_SanSebastian_Combined,Peru_Cuncaicha_4200BP,CentralPeruCoast,Mayan.DG	0.00555889	1.673,-0.673	0.303,0.303	582616	Peru_Lauricocha_5800BP	2.57982
Peru_Chincha1_LIP	SouthPeruCoast,CentralPeruCoast	NorthPeruHighland,SouthPeruHighland,NorthPeruCoast,TiticacaBasin,Karitiana.DG,Peru_Lauricocha_5800BP,Peru_SanSebastian_Combined,Peru_Cuncaicha_4200BP,Mayan.DG	0.0182442	-0.244,1.244	0.282,0.282	587028	Peru_Cuncaicha_4200BP	-2.4919
Peru_Chincha1_LIP	TiticacaBasin,CentralPeruCoast	NorthPeruHighland,SouthPeruHighland,SouthPeruCoast,NorthPeruCoast,Karitiana.DG,Peru_Lauricocha_5800BP,Peru_SanSebastian_Combined,Peru_Cuncaicha_4200BP,Mayan.DG	0.0184206	0.121,0.879	0.111,0.111	600415	Mayan.DG	-1.67247
Peru_Chincha1_LIP	NorthPeruHighland,Karitiana.DG	SouthPeruHighland,SouthPeruCoast,NorthPeruCoast,TiticacaBasin,Peru_Lauricocha_5800BP,Peru_SanSebastian_Combined,Peru_Cuncaicha_4200BP,CentralPeruCoast,Mayan.DG	0.0187302	0.765,0.235	0.085,0.085	580489	Peru_Lauricocha_5800BP	2.13891
Peru_Chincha1_LIP	Peru_SanSebastian_Combined,CentralPeruCoast	NorthPeruHighland,SouthPeruHighland,SouthPeruCoast,NorthPeruCoast,TiticacaBasin,Karitiana.DG,Peru_Lauricocha_5800BP,Peru_Cuncaicha_4200BP,Mayan.DG	0.0271263	-0.150,1.150	0.143,0.143	555419	Peru_Cuncaicha_4200BP	-2.85563
Peru_Chincha1_LIP	NorthPeruHighland,Mayan.DG	SouthPeruHighland,SouthPeruCoast,NorthPeruCoast,TiticacaBasin,Karitiana.DG,Peru_Lauricocha_5800BP,Peru_SanSebastian_Combined,Peru_Cuncaicha_4200BP,CentralPeruCoast	0.0288311	0.645,0.355	0.090,0.090	580299	Peru_SanSebastian_Combined	2.17089
Peru_Chincha1_LIP	Karitiana.DG,CentralPeruCoast	NorthPeruHighland,SouthPeruHighland,SouthPeruCoast,NorthPeruCoast,TiticacaBasin,Peru_Lauricocha_5800BP,Peru_SanSebastian_Combined,Peru_Cuncaicha_4200BP,Mayan.DG	0.0296467	0.130,0.870	0.117,0.117	624262	Peru_Cuncaicha_4200BP	-2.09918
Peru_Chincha1_LIP	Karitiana.DG,Peru_Lauricocha_5800BP	NorthPeruHighland,SouthPeruHighland,SouthPeruCoast,NorthPeruCoast,TiticacaBasin,Peru_SanSebastian_Combined,Peru_Cuncaicha_4200BP,CentralPeruCoast,Mayan.DG	0.0359784	0.147,0.853	0.126,0.126	528675	NorthPeruCoast	-1.99224
Peru_Chincha1_LIP	Peru_Cuncaicha_4200BP,CentralPeruCoast	NorthPeruHighland,SouthPeruHighland,SouthPeruCoast,NorthPeruCoast,TiticacaBasin,Karitiana.DG,Peru_Lauricocha_5800BP,Peru_SanSebastian_Combined,Mayan.DG	0.0367377	-0.053,1.053	0.070,0.070	546835	Mayan.DG	-1.94378
Peru_Chincha1_LIP	Peru_Lauricocha_5800BP,Mayan.DG	NorthPeruHighland,SouthPeruHighland,SouthPeruCoast,NorthPeruCoast,TiticacaBasin,Karitiana.DG,Peru_SanSebastian_Combined,Peru_Cuncaicha_4200BP,CentralPeruCoast	0.0504111	0.850,0.150	0.178,0.178	528794	NorthPeruCoast	-2.07523
Peru_Chincha1_LIP	TiticacaBasin,Peru_Lauricocha_5800BP	NorthPeruHighland,SouthPeruHighland,SouthPeruCoast,NorthPeruCoast,Karitiana.DG,Peru_SanSebastian_Combined,Peru_Cuncaicha_4200BP,CentralPeruCoast,Mayan.DG	0.0638591	-0.178,1.178	0.205,0.205	523339	NorthPeruCoast	-2.49988
Peru_Chincha1_LIP	CentralPeruCoast,Mayan.DG	NorthPeruHighland,SouthPeruHighland,SouthPeruCoast,NorthPeruCoast,TiticacaBasin,Karitiana.DG,Peru_Lauricocha_5800BP,Peru_SanSebastian_Combined,Peru_Cuncaicha_4200BP	0.0139394	0.768,0.232	0.139,0.139	623686	Peru_Cuncaicha_4200BP	-1.94222
Peru_Chincha1_LIP	SouthPeruHighland,SouthPeruCoast	NorthPeruHighland,NorthPeruCoast,TiticacaBasin,Karitiana.DG,Peru_Lauricocha_5800BP,Peru_SanSebastian_Combined,Peru_Cuncaicha_4200BP,CentralPeruCoast,Mayan.DG	0.065858	-1.984,2.984	0.863,0.863	578314	Peru_SanSebastian_Combined	1.61478
Peru_Chincha1_LIP	SouthPeruHighland,CentralPeruCoast	NorthPeruHighland,SouthPeruCoast,NorthPeruCoast,TiticacaBasin,Karitiana.DG,Peru_Lauricocha_5800BP,Peru_SanSebastian_Combined,Peru_Cuncaicha_4200BP,Mayan.DG	0.0775611	-0.474,1.474	0.270,0.270	627581	Peru_Cuncaicha_4200BP	-2.79434
Peru_Chincha1_LIP	NorthPeruCoast,Peru_SanSebastian_Combined	NorthPeruHighland,SouthPeruHighland,SouthPeruCoast,TiticacaBasin,Karitiana.DG,Peru_Lauricocha_5800BP,Peru_Cuncaicha_4200BP,CentralPeruCoast,Mayan.DG	0.0893988	0.953,0.047	0.109,0.109	555259	CentralPeruCoast	-2.15429
Peru_Chincha1_LIP	SouthPeruHighland,Peru_Lauricocha_5800BP	NorthPeruHighland,SouthPeruCoast,NorthPeruCoast,TiticacaBasin,Karitiana.DG,Peru_SanSebastian_Combined,Peru_Cuncaicha_4200BP,CentralPeruCoast,Mayan.DG	0.111808	-0.540,1.540	0.367,0.367	534272	SouthPeruCoast	-2.47867
Peru_Chincha1_LIP	NorthPeruCoast,TiticacaBasin	NorthPeruHighland,SouthPeruHighland,SouthPeruCoast,Karitiana.DG,Peru_Lauricocha_5800BP,Peru_SanSebastian_Combined,Peru_Cuncaicha_4200BP,CentralPeruCoast,Mayan.DG	0.117617	0.927,0.073	0.102,0.102	626062	CentralPeruCoast	-2.05469
Peru_Chincha1_LIP	NorthPeruCoast,Peru_Cuncaicha_4200BP	NorthPeruHighland,SouthPeruHighland,SouthPeruCoast,TiticacaBasin,Karitiana.DG,Peru_Lauricocha_5800BP,Peru_SanSebastian_Combined,CentralPeruCoast,Mayan.DG	0.144451	1.039,-0.039	0.062,0.062	545427	CentralPeruCoast	-2.00014
Peru_Chincha1_LIP	Peru_Lauricocha_5800BP,Peru_Cuncaicha_4200BP	NorthPeruHighland,SouthPeruHighland,SouthPeruCoast,NorthPeruCoast,TiticacaBasin,Karitiana.DG,Peru_SanSebastian_Combined,CentralPeruCoast,Mayan.DG	0.153602	1.215,-0.215	0.108,0.108	498251	NorthPeruCoast	-2.36255
Peru_Chincha1_LIP	NorthPeruHighland,Peru_Lauricocha_5800BP	SouthPeruHighland,SouthPeruCoast,NorthPeruCoast,TiticacaBasin,Karitiana.DG,Peru_SanSebastian_Combined,Peru_Cuncaicha_4200BP,CentralPeruCoast,Mayan.DG	0.155573	-2.032,3.032	4.117,4.117	518482	TiticacaBasin	1.5366
Peru_Chincha1_LIP	SouthPeruCoast,NorthPeruCoast	NorthPeruHighland,SouthPeruHighland,TiticacaBasin,Karitiana.DG,Peru_Lauricocha_5800BP,Peru_SanSebastian_Combined,Peru_Cuncaicha_4200BP,CentralPeruCoast,Mayan.DG	0.185864	0.198,0.802	0.089,0.089	592383	CentralPeruCoast	-2.16777
Peru_Chincha1_LIP	NorthPeruCoast,Peru_Lauricocha_5800BP	NorthPeruHighland,SouthPeruHighland,SouthPeruCoast,TiticacaBasin,Karitiana.DG,Peru_SanSebastian_Combined,Peru_Cuncaicha_4200BP,CentralPeruCoast,Mayan.DG	0.188896	0.607,0.393	0.427,0.427	541157	CentralPeruCoast	-1.99383
Peru_Chincha1_LIP	SouthPeruHighland,NorthPeruCoast	NorthPeruHighland,SouthPeruCoast,TiticacaBasin,Karitiana.DG,Peru_Lauricocha_5800BP,Peru_SanSebastian_Combined,Peru_Cuncaicha_4200BP,CentralPeruCoast,Mayan.DG	0.192421	0.076,0.924	0.128,0.128	647623	CentralPeruCoast	-2.15475
Peru_Chincha1_LIP	NorthPeruHighland,NorthPeruCoast	SouthPeruHighland,SouthPeruCoast,TiticacaBasin,Karitiana.DG,Peru_Lauricocha_5800BP,Peru_SanSebastian_Combined,Peru_Cuncaicha_4200BP,CentralPeruCoast,Mayan.DG	0.211859	0.236,0.764	0.170,0.170	598490	Peru_Lauricocha_5800BP	1.64065
Peru_Chincha1_LIP	NorthPeruHighland,CentralPeruCoast	SouthPeruHighland,SouthPeruCoast,NorthPeruCoast,TiticacaBasin,Karitiana.DG,Peru_Lauricocha_5800BP,Peru_SanSebastian_Combined,Peru_Cuncaicha_4200BP,Mayan.DG	0.241107	-1.693,2.693	1.821,1.821	594740	TiticacaBasin	1.68632
Peru_Chincha1_LIP	SouthPeruCoast,Peru_Lauricocha_5800BP	NorthPeruHighland,SouthPeruHighland,NorthPeruCoast,TiticacaBasin,Karitiana.DG,Peru_SanSebastian_Combined,Peru_Cuncaicha_4200BP,CentralPeruCoast,Mayan.DG	0.257473	-0.890,1.890	0.672,0.672	515017	SouthPeruHighland	-1.9534
Peru_Chincha1_LIP	NorthPeruCoast,CentralPeruCoast	NorthPeruHighland,SouthPeruHighland,SouthPeruCoast,TiticacaBasin,Karitiana.DG,Peru_Lauricocha_5800BP,Peru_SanSebastian_Combined,Peru_Cuncaicha_4200BP,Mayan.DG	0.35602	0.975,0.025	0.382,0.382	644611	Peru_Cuncaicha_4200BP	-1.41913
Peru_Chincha1_LIP	Peru_Lauricocha_5800BP,Peru_SanSebastian_Combined	NorthPeruHighland,SouthPeruHighland,SouthPeruCoast,NorthPeruCoast,TiticacaBasin,Karitiana.DG,Peru_Cuncaicha_4200BP,CentralPeruCoast,Mayan.DG	0.357606	1.415,-0.415	0.226,0.226	500123	SouthPeruCoast	-2.10086
Peru_Chincha1_LIP	NorthPeruCoast,Karitiana.DG	NorthPeruHighland,SouthPeruHighland,SouthPeruCoast,TiticacaBasin,Peru_Lauricocha_5800BP,Peru_SanSebastian_Combined,Peru_Cuncaicha_4200BP,CentralPeruCoast,Mayan.DG	0.394771	1.268,-0.268	0.146,0.146	648197	CentralPeruCoast	-2.19313
Peru_Chincha1_LIP	NorthPeruCoast,Mayan.DG	NorthPeruHighland,SouthPeruHighland,SouthPeruCoast,TiticacaBasin,Karitiana.DG,Peru_Lauricocha_5800BP,Peru_SanSebastian_Combined,Peru_Cuncaicha_4200BP,CentralPeruCoast	0.400642	1.314,-0.314	0.212,0.212	647381	CentralPeruCoast	-2.02634
Peru_Chincha1_LIP	Karitiana.DG,Mayan.DG	NorthPeruHighland,SouthPeruHighland,SouthPeruCoast,NorthPeruCoast,TiticacaBasin,Peru_Lauricocha_5800BP,Peru_SanSebastian_Combined,Peru_Cuncaicha_4200BP,CentralPeruCoast	0.449291	-2.001,3.001	1.180,1.180	651291	SouthPeruCoast	-1.69628
Peru_Chincha1_LIP	TiticacaBasin,Peru_Cuncaicha_4200BP	NorthPeruHighland,SouthPeruHighland,SouthPeruCoast,NorthPeruCoast,Karitiana.DG,Peru_Lauricocha_5800BP,Peru_SanSebastian_Combined,CentralPeruCoast,Mayan.DG	0.46593	14.155,-13.155	24.534,24.534	515698	Karitiana.DG	2.23187
Peru_Chincha1_LIP	Peru_Lauricocha_5800BP,CentralPeruCoast	NorthPeruHighland,SouthPeruHighland,SouthPeruCoast,NorthPeruCoast,TiticacaBasin,Karitiana.DG,Peru_SanSebastian_Combined,Peru_Cuncaicha_4200BP,Mayan.DG	0.532014	-2.355,3.355	4.138,4.138	540586	Peru_Cuncaicha_4200BP	-1.20853
qpADM 2-wave admixture models showing that Chincha1_LH can be best modeled as as admixed between Chincha1_LIP like ancestry and Central Coast ancestry (supported models in "bold")
Target	Sources	Outgroups	p	Admixture Proportions	std. err.	SNPs
Peru_Chincha1_LH	SouthPeruCoast,Peru_Cuncaicha_4200BP	NorthPeruHighland,SouthPeruHighland,NorthPeruCoast,TiticacaBasin,Karitiana.DG,Peru_Lauricocha_5800BP,Peru_SanSebastian_Combined,CentralPeruCoast,Mayan.DG,Peru_Chincha1_LIP	7.32572e-19	1.075,-0.075	0.150,0.150	540395	SouthPeruHighland	3.60804
Peru_Chincha1_LH	SouthPeruCoast,TiticacaBasin	NorthPeruHighland,SouthPeruHighland,NorthPeruCoast,Karitiana.DG,Peru_Lauricocha_5800BP,Peru_SanSebastian_Combined,Peru_Cuncaicha_4200BP,CentralPeruCoast,Mayan.DG,Peru_Chincha1_LIP	9.69379e-19	1.207,-0.207	0.250,0.250	579624	Mayan.DG	-3.42773
Peru_Chincha1_LH	Karitiana.DG,Peru_SanSebastian_Combined	NorthPeruHighland,SouthPeruHighland,SouthPeruCoast,NorthPeruCoast,TiticacaBasin,Peru_Lauricocha_5800BP,Peru_Cuncaicha_4200BP,CentralPeruCoast,Mayan.DG,Peru_Chincha1_LIP	1.01989e-16	0.973,0.027	0.180,0.180	557086	Mayan.DG	6.46615
Peru_Chincha1_LH	SouthPeruHighland,TiticacaBasin	NorthPeruHighland,SouthPeruCoast,NorthPeruCoast,Karitiana.DG,Peru_Lauricocha_5800BP,Peru_SanSebastian_Combined,Peru_Cuncaicha_4200BP,CentralPeruCoast,Mayan.DG,Peru_Chincha1_LIP	1.79445e-16	0.941,0.059	0.132,0.132	655347	Peru_Chincha1_LIP	-4.51724
Peru_Chincha1_LH	Peru_Cuncaicha_4200BP,Mayan.DG	NorthPeruHighland,SouthPeruHighland,SouthPeruCoast,NorthPeruCoast,TiticacaBasin,Karitiana.DG,Peru_Lauricocha_5800BP,Peru_SanSebastian_Combined,CentralPeruCoast,Peru_Chincha1_LIP	8.1508e-15	-0.090,1.090	0.130,0.130	545108	Karitiana.DG	6.49062
Peru_Chincha1_LH	SouthPeruHighland,Peru_Cuncaicha_4200BP	NorthPeruHighland,SouthPeruCoast,NorthPeruCoast,TiticacaBasin,Karitiana.DG,Peru_Lauricocha_5800BP,Peru_SanSebastian_Combined,CentralPeruCoast,Mayan.DG,Peru_Chincha1_LIP	4.18053e-14	1.468,-0.468	0.158,0.158	544737	Peru_Chincha1_LIP	-4.17793
Peru_Chincha1_LH	Peru_SanSebastian_Combined,Mayan.DG	NorthPeruHighland,SouthPeruHighland,SouthPeruCoast,NorthPeruCoast,TiticacaBasin,Karitiana.DG,Peru_Lauricocha_5800BP,Peru_Cuncaicha_4200BP,CentralPeruCoast,Peru_Chincha1_LIP	6.88828e-14	0.196,0.804	0.131,0.131	556959	Karitiana.DG	5.37591
Peru_Chincha1_LH	TiticacaBasin,Mayan.DG	NorthPeruHighland,SouthPeruHighland,SouthPeruCoast,NorthPeruCoast,Karitiana.DG,Peru_Lauricocha_5800BP,Peru_SanSebastian_Combined,Peru_Cuncaicha_4200BP,CentralPeruCoast,Peru_Chincha1_LIP	7.58193e-14	-0.108,1.108	0.147,0.147	659852	Karitiana.DG	6.27473
Peru_Chincha1_LH	Karitiana.DG,Peru_Cuncaicha_4200BP	NorthPeruHighland,SouthPeruHighland,SouthPeruCoast,NorthPeruCoast,TiticacaBasin,Peru_Lauricocha_5800BP,Peru_SanSebastian_Combined,CentralPeruCoast,Mayan.DG,Peru_Chincha1_LIP	7.74635e-13	1.365,-0.365	0.142,0.142	545929	Mayan.DG	6.78278
Peru_Chincha1_LH	SouthPeruCoast,Peru_SanSebastian_Combined	NorthPeruHighland,SouthPeruHighland,NorthPeruCoast,TiticacaBasin,Karitiana.DG,Peru_Lauricocha_5800BP,Peru_Cuncaicha_4200BP,CentralPeruCoast,Mayan.DG,Peru_Chincha1_LIP	2.85359e-12	1.961,-0.961	0.513,0.513	552167	TiticacaBasin	-2.92476
Peru_Chincha1_LH	SouthPeruHighland,Karitiana.DG	NorthPeruHighland,SouthPeruCoast,NorthPeruCoast,TiticacaBasin,Peru_Lauricocha_5800BP,Peru_SanSebastian_Combined,Peru_Cuncaicha_4200BP,CentralPeruCoast,Mayan.DG,Peru_Chincha1_LIP	1.26434e-11	0.404,0.596	0.194,0.194	672776	TiticacaBasin	4.63578
Peru_Chincha1_LH	TiticacaBasin,Karitiana.DG	NorthPeruHighland,SouthPeruHighland,SouthPeruCoast,NorthPeruCoast,Peru_Lauricocha_5800BP,Peru_SanSebastian_Combined,Peru_Cuncaicha_4200BP,CentralPeruCoast,Mayan.DG,Peru_Chincha1_LIP	5.44022e-11	0.082,0.918	0.122,0.122	662360	Mayan.DG	6.3585
Peru_Chincha1_LH	SouthPeruHighland,Mayan.DG	NorthPeruHighland,SouthPeruCoast,NorthPeruCoast,TiticacaBasin,Karitiana.DG,Peru_Lauricocha_5800BP,Peru_SanSebastian_Combined,Peru_Cuncaicha_4200BP,CentralPeruCoast,Peru_Chincha1_LIP	1.53315e-08	0.478,0.522	0.100,0.100	670846	Karitiana.DG	2.99675
Peru_Chincha1_LH	SouthPeruCoast,Mayan.DG	NorthPeruHighland,SouthPeruHighland,NorthPeruCoast,TiticacaBasin,Karitiana.DG,Peru_Lauricocha_5800BP,Peru_SanSebastian_Combined,Peru_Cuncaicha_4200BP,CentralPeruCoast,Peru_Chincha1_LIP	2.31339e-08	0.447,0.553	0.111,0.111	598430	Karitiana.DG	3.97106
Peru_Chincha1_LH	SouthPeruCoast,Karitiana.DG	NorthPeruHighland,SouthPeruHighland,NorthPeruCoast,TiticacaBasin,Peru_Lauricocha_5800BP,Peru_SanSebastian_Combined,Peru_Cuncaicha_4200BP,CentralPeruCoast,Mayan.DG,Peru_Chincha1_LIP	9.93954e-08	0.518,0.482	0.079,0.079	599773	TiticacaBasin	3.24302
Peru_Chincha1_LH	TiticacaBasin,Peru_SanSebastian_Combined	NorthPeruHighland,SouthPeruHighland,SouthPeruCoast,NorthPeruCoast,Karitiana.DG,Peru_Lauricocha_5800BP,Peru_Cuncaicha_4200BP,CentralPeruCoast,Mayan.DG,Peru_Chincha1_LIP	1.65421e-07	-4.392,5.392	3.609,3.609	539580	Karitiana.DG	-3.93511
Peru_Chincha1_LH	NorthPeruHighland,Peru_Cuncaicha_4200BP	SouthPeruHighland,SouthPeruCoast,NorthPeruCoast,TiticacaBasin,Karitiana.DG,Peru_Lauricocha_5800BP,Peru_SanSebastian_Combined,CentralPeruCoast,Mayan.DG,Peru_Chincha1_LIP	4.11204e-06	0.995,0.005	0.060,0.060	544326	Peru_Chincha1_LIP	-4.37704
Peru_Chincha1_LH	Peru_SanSebastian_Combined,Peru_Cuncaicha_4200BP	NorthPeruHighland,SouthPeruHighland,SouthPeruCoast,NorthPeruCoast,TiticacaBasin,Karitiana.DG,Peru_Lauricocha_5800BP,CentralPeruCoast,Mayan.DG,Peru_Chincha1_LIP	4.12379e-05	3.078,-2.078	0.700,0.700	533235	Peru_Chincha1_LIP	-3.4267
Peru_Chincha1_LH	NorthPeruHighland,TiticacaBasin	SouthPeruHighland,SouthPeruCoast,NorthPeruCoast,Karitiana.DG,Peru_Lauricocha_5800BP,Peru_SanSebastian_Combined,Peru_Cuncaicha_4200BP,CentralPeruCoast,Mayan.DG,Peru_Chincha1_LIP	8.3473e-05	1.241,-0.241	0.144,0.144	583527	Karitiana.DG	-3.67824
Peru_Chincha1_LH	Peru_Lauricocha_5800BP,Mayan.DG	NorthPeruHighland,SouthPeruHighland,SouthPeruCoast,NorthPeruCoast,TiticacaBasin,Karitiana.DG,Peru_SanSebastian_Combined,Peru_Cuncaicha_4200BP,CentralPeruCoast,Peru_Chincha1_LIP	0.000106753	1.007,-0.007	0.259,0.259	538004	Peru_Chincha1_LIP	-4.13858
Peru_Chincha1_LH	Karitiana.DG,Peru_Lauricocha_5800BP	NorthPeruHighland,SouthPeruHighland,SouthPeruCoast,NorthPeruCoast,TiticacaBasin,Peru_SanSebastian_Combined,Peru_Cuncaicha_4200BP,CentralPeruCoast,Mayan.DG,Peru_Chincha1_LIP	0.00013115	0.160,0.840	0.153,0.153	538130	Peru_Chincha1_LIP	-3.93485
Peru_Chincha1_LH	NorthPeruHighland,Peru_SanSebastian_Combined	SouthPeruHighland,SouthPeruCoast,NorthPeruCoast,TiticacaBasin,Karitiana.DG,Peru_Lauricocha_5800BP,Peru_Cuncaicha_4200BP,CentralPeruCoast,Mayan.DG,Peru_Chincha1_LIP	0.000156107	1.136,-0.136	0.113,0.113	556282	TiticacaBasin	-3.5884
Peru_Chincha1_LH	Peru_Lauricocha_5800BP,Peru_Cuncaicha_4200BP	NorthPeruHighland,SouthPeruHighland,SouthPeruCoast,NorthPeruCoast,TiticacaBasin,Karitiana.DG,Peru_SanSebastian_Combined,CentralPeruCoast,Mayan.DG,Peru_Chincha1_LIP	0.000745435	1.229,-0.229	0.122,0.122	497972	Peru_Chincha1_LIP	-4.06356
Peru_Chincha1_LH	SouthPeruHighland,Peru_SanSebastian_Combined	NorthPeruHighland,SouthPeruCoast,NorthPeruCoast,TiticacaBasin,Karitiana.DG,Peru_Lauricocha_5800BP,Peru_Cuncaicha_4200BP,CentralPeruCoast,Mayan.DG,Peru_Chincha1_LIP	0.000947361	2.474,-1.474	0.452,0.452	556326	TiticacaBasin	-1.97025
Peru_Chincha1_LH	NorthPeruHighland,Mayan.DG	SouthPeruHighland,SouthPeruCoast,NorthPeruCoast,TiticacaBasin,Karitiana.DG,Peru_Lauricocha_5800BP,Peru_SanSebastian_Combined,Peru_Cuncaicha_4200BP,CentralPeruCoast,Peru_Chincha1_LIP	0.0016053	0.699,0.301	0.088,0.088	604046	Peru_Chincha1_LIP	-3.84485
Peru_Chincha1_LH	TiticacaBasin,Peru_Lauricocha_5800BP	NorthPeruHighland,SouthPeruHighland,SouthPeruCoast,NorthPeruCoast,Karitiana.DG,Peru_SanSebastian_Combined,Peru_Cuncaicha_4200BP,CentralPeruCoast,Mayan.DG,Peru_Chincha1_LIP	0.00194273	-0.474,1.474	0.273,0.273	530457	Peru_Chincha1_LIP	-3.85731
Peru_Chincha1_LH	SouthPeruHighland,Peru_Lauricocha_5800BP	NorthPeruHighland,SouthPeruCoast,NorthPeruCoast,TiticacaBasin,Karitiana.DG,Peru_SanSebastian_Combined,Peru_Cuncaicha_4200BP,CentralPeruCoast,Mayan.DG,Peru_Chincha1_LIP	0.00275566	-0.815,1.815	0.618,0.618	542210	Peru_Chincha1_LIP	-3.34739
Peru_Chincha1_LH	NorthPeruHighland,Karitiana.DG	SouthPeruHighland,SouthPeruCoast,NorthPeruCoast,TiticacaBasin,Peru_Lauricocha_5800BP,Peru_SanSebastian_Combined,Peru_Cuncaicha_4200BP,CentralPeruCoast,Mayan.DG,Peru_Chincha1_LIP	0.00289075	0.714,0.286	0.088,0.088	605347	Peru_Chincha1_LIP	-3.81871
Peru_Chincha1_LH	NorthPeruHighland,SouthPeruHighland	SouthPeruCoast,NorthPeruCoast,TiticacaBasin,Karitiana.DG,Peru_Lauricocha_5800BP,Peru_SanSebastian_Combined,Peru_Cuncaicha_4200BP,CentralPeruCoast,Mayan.DG,Peru_Chincha1_LIP	0.0062468	1.474,-0.474	0.268,0.268	606548	Peru_Lauricocha_5800BP	2.26394
Peru_Chincha1_LH	NorthPeruCoast,Peru_Cuncaicha_4200BP	NorthPeruHighland,SouthPeruHighland,SouthPeruCoast,TiticacaBasin,Karitiana.DG,Peru_Lauricocha_5800BP,Peru_SanSebastian_Combined,CentralPeruCoast,Mayan.DG,Peru_Chincha1_LIP	0.0152205	0.989,0.011	0.053,0.053	559265	Peru_Chincha1_LIP	-2.34093
Peru_Chincha1_LH	NorthPeruCoast,Peru_SanSebastian_Combined	NorthPeruHighland,SouthPeruHighland,SouthPeruCoast,TiticacaBasin,Karitiana.DG,Peru_Lauricocha_5800BP,Peru_Cuncaicha_4200BP,CentralPeruCoast,Mayan.DG,Peru_Chincha1_LIP	0.0164079	0.972,0.028	0.084,0.084	571123	Peru_Chincha1_LIP	-2.45676
Peru_Chincha1_LH	NorthPeruCoast,Peru_Lauricocha_5800BP	NorthPeruHighland,SouthPeruHighland,SouthPeruCoast,TiticacaBasin,Karitiana.DG,Peru_SanSebastian_Combined,Peru_Cuncaicha_4200BP,CentralPeruCoast,Mayan.DG,Peru_Chincha1_LIP	0.0170361	1.112,-0.112	0.691,0.691	549184	Peru_Chincha1_LIP	-1.78501
Peru_Chincha1_LH	NorthPeruCoast,TiticacaBasin	NorthPeruHighland,SouthPeruHighland,SouthPeruCoast,Karitiana.DG,Peru_Lauricocha_5800BP,Peru_SanSebastian_Combined,Peru_Cuncaicha_4200BP,CentralPeruCoast,Mayan.DG,Peru_Chincha1_LIP	0.0184865	1.040,-0.040	0.092,0.092	661850	Peru_Chincha1_LIP	-2.25502
Peru_Chincha1_LH	NorthPeruHighland,SouthPeruCoast	SouthPeruHighland,NorthPeruCoast,TiticacaBasin,Karitiana.DG,Peru_Lauricocha_5800BP,Peru_SanSebastian_Combined,Peru_Cuncaicha_4200BP,CentralPeruCoast,Mayan.DG,Peru_Chincha1_LIP	0.0194764	2.059,-1.059	0.490,0.490	585019	Peru_Lauricocha_5800BP	2.7135
Peru_Chincha1_LH	Peru_Lauricocha_5800BP,Peru_SanSebastian_Combined	NorthPeruHighland,SouthPeruHighland,SouthPeruCoast,NorthPeruCoast,TiticacaBasin,Karitiana.DG,Peru_Cuncaicha_4200BP,CentralPeruCoast,Mayan.DG,Peru_Chincha1_LIP	0.0268197	1.645,-0.645	0.298,0.298	501153	Peru_Chincha1_LIP	-2.87459
Peru_Chincha1_LH	SouthPeruHighland,SouthPeruCoast	NorthPeruHighland,NorthPeruCoast,TiticacaBasin,Karitiana.DG,Peru_Lauricocha_5800BP,Peru_SanSebastian_Combined,Peru_Cuncaicha_4200BP,CentralPeruCoast,Mayan.DG,Peru_Chincha1_LIP	0.028402	-2.013,3.013	1.021,1.021	601855	Peru_SanSebastian_Combined	1.42371
Peru_Chincha1_LH	SouthPeruCoast,Peru_Lauricocha_5800BP	NorthPeruHighland,SouthPeruHighland,NorthPeruCoast,TiticacaBasin,Karitiana.DG,Peru_SanSebastian_Combined,Peru_Cuncaicha_4200BP,CentralPeruCoast,Mayan.DG,Peru_Chincha1_LIP	0.0370152	-1.768,2.768	1.522,1.522	518483	Peru_Chincha1_LIP	-2.96476
Peru_Chincha1_LH	SouthPeruCoast,NorthPeruCoast	NorthPeruHighland,SouthPeruHighland,TiticacaBasin,Karitiana.DG,Peru_Lauricocha_5800BP,Peru_SanSebastian_Combined,Peru_Cuncaicha_4200BP,CentralPeruCoast,Mayan.DG,Peru_Chincha1_LIP	0.0111443	0.132,0.868	0.102,0.102	614397	Peru_Chincha1_LIP	-2.61914
Peru_Chincha1_LH	SouthPeruHighland,NorthPeruCoast	NorthPeruHighland,SouthPeruCoast,TiticacaBasin,Karitiana.DG,Peru_Lauricocha_5800BP,Peru_SanSebastian_Combined,Peru_Cuncaicha_4200BP,CentralPeruCoast,Mayan.DG,Peru_Chincha1_LIP	0.0148082	0.179,0.821	0.100,0.100	681787	Peru_Chincha1_LIP	-2.79733
Peru_Chincha1_LH	NorthPeruHighland,Peru_Lauricocha_5800BP	SouthPeruHighland,SouthPeruCoast,NorthPeruCoast,TiticacaBasin,Karitiana.DG,Peru_SanSebastian_Combined,Peru_Cuncaicha_4200BP,CentralPeruCoast,Mayan.DG,Peru_Chincha1_LIP	0.0773807	4.473,-3.473	5.337,5.337	522795	TiticacaBasin	-2.32488
Peru_Chincha1_LH	NorthPeruHighland,NorthPeruCoast	SouthPeruHighland,SouthPeruCoast,TiticacaBasin,Karitiana.DG,Peru_Lauricocha_5800BP,Peru_SanSebastian_Combined,Peru_Cuncaicha_4200BP,CentralPeruCoast,Mayan.DG,Peru_Chincha1_LIP	0.000108726	0.279,0.721	0.143,0.143	620778	Peru_Chincha1_LIP	-2.7769
Peru_Chincha1_LH	TiticacaBasin,CentralPeruCoast	NorthPeruHighland,SouthPeruHighland,SouthPeruCoast,NorthPeruCoast,Karitiana.DG,Peru_Lauricocha_5800BP,Peru_SanSebastian_Combined,Peru_Cuncaicha_4200BP,Mayan.DG,Peru_Chincha1_LIP	0.271804	0.024,0.976	0.092,0.092	628906	NorthPeruCoast	-1.91212
Peru_Chincha1_LH	TiticacaBasin,Peru_Cuncaicha_4200BP	NorthPeruHighland,SouthPeruHighland,SouthPeruCoast,NorthPeruCoast,Karitiana.DG,Peru_Lauricocha_5800BP,Peru_SanSebastian_Combined,CentralPeruCoast,Mayan.DG,Peru_Chincha1_LIP	0.282367	-9.828,10.828	15.610,15.610	529611	Karitiana.DG	-1.89938
Peru_Chincha1_LH	Peru_SanSebastian_Combined,CentralPeruCoast	NorthPeruHighland,SouthPeruHighland,SouthPeruCoast,NorthPeruCoast,TiticacaBasin,Karitiana.DG,Peru_Lauricocha_5800BP,Peru_Cuncaicha_4200BP,Mayan.DG,Peru_Chincha1_LIP	0.33914	-0.075,1.075	0.090,0.090	568136	Peru_Cuncaicha_4200BP	-2.1254
Peru_Chincha1_LH	Karitiana.DG,CentralPeruCoast	NorthPeruHighland,SouthPeruHighland,SouthPeruCoast,NorthPeruCoast,TiticacaBasin,Peru_Lauricocha_5800BP,Peru_SanSebastian_Combined,Peru_Cuncaicha_4200BP,Mayan.DG,Peru_Chincha1_LIP	0.353307	0.100,0.900	0.098,0.098	653792	NorthPeruCoast	-1.58886
Peru_Chincha1_LH	SouthPeruCoast,CentralPeruCoast	NorthPeruHighland,SouthPeruHighland,NorthPeruCoast,TiticacaBasin,Karitiana.DG,Peru_Lauricocha_5800BP,Peru_SanSebastian_Combined,Peru_Cuncaicha_4200BP,Mayan.DG,Peru_Chincha1_LIP	0.356706	-0.162,1.162	0.169,0.169	604662	Peru_Cuncaicha_4200BP	-1.93573
Peru_Chincha1_LH	CentralPeruCoast,Mayan.DG	NorthPeruHighland,SouthPeruHighland,SouthPeruCoast,NorthPeruCoast,TiticacaBasin,Karitiana.DG,Peru_Lauricocha_5800BP,Peru_SanSebastian_Combined,Peru_Cuncaicha_4200BP,Peru_Chincha1_LIP	0.360088	0.919,0.081	0.105,0.105	652789	NorthPeruCoast	-1.70276
Peru_Chincha1_LH	Peru_Cuncaicha_4200BP,CentralPeruCoast	NorthPeruHighland,SouthPeruHighland,SouthPeruCoast,NorthPeruCoast,TiticacaBasin,Karitiana.DG,Peru_Lauricocha_5800BP,Peru_SanSebastian_Combined,Mayan.DG,Peru_Chincha1_LIP	0.373814	-0.015,1.015	0.058,0.058	557497	NorthPeruCoast	-1.91789
Peru_Chincha1_LH	NorthPeruCoast,Karitiana.DG	NorthPeruHighland,SouthPeruHighland,SouthPeruCoast,TiticacaBasin,Peru_Lauricocha_5800BP,Peru_SanSebastian_Combined,Peru_Cuncaicha_4200BP,CentralPeruCoast,Mayan.DG,Peru_Chincha1_LIP	0.378514	1.224,-0.224	0.138,0.138	686157	Peru_Chincha1_LIP	-2.47171
Peru_Chincha1_LH	SouthPeruHighland,CentralPeruCoast	NorthPeruHighland,SouthPeruCoast,NorthPeruCoast,TiticacaBasin,Karitiana.DG,Peru_Lauricocha_5800BP,Peru_SanSebastian_Combined,Peru_Cuncaicha_4200BP,Mayan.DG,Peru_Chincha1_LIP	0.385591	-0.166,1.166	0.164,0.164	655669	Peru_Cuncaicha_4200BP	-2.05706
Peru_Chincha1_LH	Karitiana.DG,Mayan.DG	NorthPeruHighland,SouthPeruHighland,SouthPeruCoast,NorthPeruCoast,TiticacaBasin,Peru_Lauricocha_5800BP,Peru_SanSebastian_Combined,Peru_Cuncaicha_4200BP,CentralPeruCoast,Peru_Chincha1_LIP	0.391194	-1.988,2.988	1.336,1.336	691321	SouthPeruCoast	-1.92914
Peru_Chincha1_LH	NorthPeruCoast,CentralPeruCoast	NorthPeruHighland,SouthPeruHighland,SouthPeruCoast,TiticacaBasin,Karitiana.DG,Peru_Lauricocha_5800BP,Peru_SanSebastian_Combined,Peru_Cuncaicha_4200BP,Mayan.DG,Peru_Chincha1_LIP	0.4304	0.199,0.801	0.369,0.369	670235	Peru_Chincha1_LIP	-1.84593
Peru_Chincha1_LH	NorthPeruCoast,Peru_Chincha1_LIP	NorthPeruHighland,SouthPeruHighland,SouthPeruCoast,TiticacaBasin,Karitiana.DG,Peru_Lauricocha_5800BP,Peru_SanSebastian_Combined,Peru_Cuncaicha_4200BP,CentralPeruCoast,Mayan.DG	0.517972	0.036,0.964	0.645,0.645	675575	CentralPeruCoast	1.01686
Peru_Chincha1_LH	Mayan.DG,Peru_Chincha1_LIP	NorthPeruHighland,SouthPeruHighland,SouthPeruCoast,NorthPeruCoast,TiticacaBasin,Karitiana.DG,Peru_Lauricocha_5800BP,Peru_SanSebastian_Combined,Peru_Cuncaicha_4200BP,CentralPeruCoast	0.526159	-0.044,1.044	0.144,0.144	658675	CentralPeruCoast	1.08997
Peru_Chincha1_LH	SouthPeruCoast,Peru_Chincha1_LIP	NorthPeruHighland,SouthPeruHighland,NorthPeruCoast,TiticacaBasin,Karitiana.DG,Peru_Lauricocha_5800BP,Peru_SanSebastian_Combined,Peru_Cuncaicha_4200BP,CentralPeruCoast,Mayan.DG	0.608237	0.056,0.944	0.124,0.124	595507	CentralPeruCoast	1.00329
Peru_Chincha1_LH	TiticacaBasin,Peru_Chincha1_LIP	NorthPeruHighland,SouthPeruHighland,SouthPeruCoast,NorthPeruCoast,Karitiana.DG,Peru_Lauricocha_5800BP,Peru_SanSebastian_Combined,Peru_Cuncaicha_4200BP,CentralPeruCoast,Mayan.DG	0.640515	-0.025,1.025	0.099,0.099	638545	CentralPeruCoast	1.08339
Peru_Chincha1_LH	Peru_Lauricocha_5800BP,Peru_Chincha1_LIP	NorthPeruHighland,SouthPeruHighland,SouthPeruCoast,NorthPeruCoast,TiticacaBasin,Karitiana.DG,Peru_SanSebastian_Combined,Peru_Cuncaicha_4200BP,CentralPeruCoast,Mayan.DG	0.64494	0.091,0.909	0.274,0.274	541217	CentralPeruCoast	0.956024
Peru_Chincha1_LH	NorthPeruCoast,Mayan.DG	NorthPeruHighland,SouthPeruHighland,SouthPeruCoast,TiticacaBasin,Karitiana.DG,Peru_Lauricocha_5800BP,Peru_SanSebastian_Combined,Peru_Cuncaicha_4200BP,CentralPeruCoast,Peru_Chincha1_LIP	0.647687	1.441,-0.441	0.205,0.205	684131	Peru_Chincha1_LIP	-2.26446
Peru_Chincha1_LH	NorthPeruHighland,CentralPeruCoast	SouthPeruHighland,SouthPeruCoast,NorthPeruCoast,TiticacaBasin,Karitiana.DG,Peru_Lauricocha_5800BP,Peru_SanSebastian_Combined,Peru_Cuncaicha_4200BP,Mayan.DG,Peru_Chincha1_LIP	0.661144	-0.449,1.449	0.446,0.446	612898	Peru_Lauricocha_5800BP	1.44074
Peru_Chincha1_LH	Peru_SanSebastian_Combined,Peru_Chincha1_LIP	NorthPeruHighland,SouthPeruHighland,SouthPeruCoast,NorthPeruCoast,TiticacaBasin,Karitiana.DG,Peru_Lauricocha_5800BP,Peru_Cuncaicha_4200BP,CentralPeruCoast,Mayan.DG	0.677814	0.083,0.917	0.081,0.081	556597	Peru_Cuncaicha_4200BP	1.08121
Peru_Chincha1_LH	NorthPeruHighland,Peru_Chincha1_LIP	SouthPeruHighland,SouthPeruCoast,NorthPeruCoast,TiticacaBasin,Karitiana.DG,Peru_Lauricocha_5800BP,Peru_SanSebastian_Combined,Peru_Cuncaicha_4200BP,CentralPeruCoast,Mayan.DG	0.0211652	0.238,0.762	0.194,0.194	601871	TiticacaBasin	-1.42935
Peru_Chincha1_LH	Karitiana.DG,Peru_Chincha1_LIP	NorthPeruHighland,SouthPeruHighland,SouthPeruCoast,NorthPeruCoast,TiticacaBasin,Peru_Lauricocha_5800BP,Peru_SanSebastian_Combined,Peru_Cuncaicha_4200BP,CentralPeruCoast,Mayan.DG	0.711296	0.077,0.923	0.099,0.099	659753	CentralPeruCoast	1.07679
Peru_Chincha1_LH	Peru_Cuncaicha_4200BP,Peru_Chincha1_LIP	NorthPeruHighland,SouthPeruHighland,SouthPeruCoast,NorthPeruCoast,TiticacaBasin,Karitiana.DG,Peru_Lauricocha_5800BP,Peru_SanSebastian_Combined,CentralPeruCoast,Mayan.DG	0.796692	0.060,0.940	0.148,0.148	546794	CentralPeruCoast	0.912159
Peru_Chincha1_LH	Peru_Lauricocha_5800BP,CentralPeruCoast	NorthPeruHighland,SouthPeruHighland,SouthPeruCoast,NorthPeruCoast,TiticacaBasin,Karitiana.DG,Peru_SanSebastian_Combined,Peru_Cuncaicha_4200BP,Mayan.DG,Peru_Chincha1_LIP	0.833574	-0.345,1.345	0.276,0.276	545998	Peru_Cuncaicha_4200BP	-1.64302
Peru_Chincha1_LH	SouthPeruHighland,Peru_Chincha1_LIP	NorthPeruHighland,SouthPeruCoast,NorthPeruCoast,TiticacaBasin,Karitiana.DG,Peru_Lauricocha_5800BP,Peru_SanSebastian_Combined,Peru_Cuncaicha_4200BP,CentralPeruCoast,Mayan.DG	0.0440894	0.189,0.811	0.101,0.101	657285	Peru_Cuncaicha_4200BP	0.945034
Peru_Chincha1_LH	CentralPeruCoast,Peru_Chincha1_LIP	NorthPeruHighland,SouthPeruHighland,SouthPeruCoast,NorthPeruCoast,TiticacaBasin,Karitiana.DG,Peru_Lauricocha_5800BP,Peru_SanSebastian_Combined,Peru_Cuncaicha_4200BP,Mayan.DG	0.959309	0.390,0.610	0.237,0.237	649835	NorthPeruCoast	-1.0029
