# Supplementary material for: Ancient DNA reveals a family ossuary and long-distance migration on the Pacific coast before the Inca Empire
Source: Nat Commun. 2026 May 22;17:4222. doi: 10.1038/s41467-026-72216-y (PMC13197425; doi:10.1038/s41467-026-72216-y)
Supplement: Supplementary file 5 — Supplementary Data 3 [file 41467_2026_72216_MOESM5_ESM.xlsx]

## Sheet: peru_consumer
d13C	d15N	Burial	Individual
-10.6	13.2	JUC_12	1
-12	15.5	JUC_17	2
-11.6	17.4	JUC_20	3
-10.9	13.8	JUC15	4
-10.3	14.9	JUC24	5
-11.1	12.5	JUC26	6
-10.6	13.9	JUC29	7
-11.1	17.3	JUC34	8
-10	13.4	JUC35	9
-11.1	9.7	JUC37	10
-11.1	9.7	JUC73	11
-10.5	13.9	UC_16_24	12
-11.7	15.1	UC16_12	13
-11.6	15.2	UC8_8168	14
-10.7	15.7	UC8_8173	15
-10.4	15.1	LHA2	16
-10.2	15.4	LHA12	17
-10.9	16	LHA14	18
-9.8	16.4	LHA19	19
-10.3	16.6	LHA25	20
-9.2	16	LHA27	21
-9.9	16.2	LHA28	22
-9.3	16.4	LHA29	23
-9.8	15.5	LHA30	24
-10.1	16.5	LHA34	25
-9.2	15.8	LHA23	26
-11.5	16.4	LHA67	27
-13.1	16	LHA_Ind3	28
-9.7	14.2	LHA13	29
-10.3	17.5	LHA190	30

## Sheet: peru_sources
Source	d13C	d15N
Terrestrial	-11.1584	1.97052
Terrestrial	-10.8028	2.33706
Terrestrial	-10.9937	3.33305
Terrestrial	-18.24	3.56888
Terrestrial	-19.672	3.98426
Terrestrial	-9.93814	3.9957
Terrestrial	-18.715	4.01179
Terrestrial	-12.807	4.16676
Terrestrial	-12.3918	4.19801
Terrestrial	-19.1085	4.25916
Terrestrial	-13.1739	4.31648
Terrestrial	-21.0447	4.31799
Terrestrial	-16.8714	4.36941
Terrestrial	-20.8656	4.37949
Terrestrial	-16.6914	4.48541
Terrestrial	-21.1577	4.56299
Terrestrial	-15.9718	4.60533
Terrestrial	-16.8307	4.61814
Terrestrial	-17.5212	4.62719
Terrestrial	-20.7222	4.67288
Terrestrial	-13.7013	4.68576
Terrestrial	-12.8772	4.76161
Terrestrial	-13.4118	4.80636
Terrestrial	-12.6156	4.82629
Terrestrial	-12.641	4.83048
Terrestrial	-14.4118	4.85941
Terrestrial	-13.7066	4.8836
Terrestrial	-12.5679	4.89066
Terrestrial	-12.3627	4.91992
Terrestrial	-11.7894	5.00963
Terrestrial	-20.6419	5.04253
Terrestrial	-20.1869	5.05601
Terrestrial	-16.1764	5.16086
Terrestrial	-14.3426	5.28286
Terrestrial	-11.6681	5.29881
Terrestrial	-16.0034	5.31411
Terrestrial	-11.9953	5.32002
Terrestrial	-14.1857	5.36514
Terrestrial	-10.5692	5.36755
Terrestrial	-12.0624	5.39945
Terrestrial	-14.204	5.41152
Terrestrial	-19.8694	5.44317
Terrestrial	-13.5764	5.53197
Terrestrial	-20.0424	5.57928
Terrestrial	-14.8012	5.61639
Terrestrial	-18.3842	5.61739
Terrestrial	-16.3097	5.63876
Terrestrial	-14.9586	5.67095
Terrestrial	-14.192	5.68615
Terrestrial	-19.9088	5.71218
Terrestrial	-14.6347	5.73454
Terrestrial	-13.8873	5.82636
Terrestrial	-11.7045	5.85095
Terrestrial	-16.3158	5.94123
Terrestrial	-15.8396	6.06726
Terrestrial	-13.4573	6.31427
Terrestrial	-19.5916	7.15311
Terrestrial	-16.3036	7.29023
Terrestrial	-11.7218	7.35224
Terrestrial	-19.076	7.51916
Terrestrial	-18.2045	7.57354
Terrestrial	-18.8385	10.0517
Terrestrial	-16.46	3.08
Terrestrial	-12.53	5.93
Terrestrial	-12.02	6.54
Terrestrial	-12.1	6.55
Terrestrial	-14.02	6.79
Terrestrial	-11.83	7.24
Terrestrial	-13.09	7.53
Terrestrial	-12.94	7.96
Terrestrial	-13.51	8.45
Terrestrial	-9.43	8.46
Terrestrial	-12.53	8.51
Terrestrial	-10.29	9.06
Terrestrial	-12.08	9.65
Terrestrial	-9.94	9.81
Terrestrial	-12.77	10.41
Terrestrial	-10.2	10.77
Terrestrial	-13.35	10.77
Terrestrial	-12.88	12.66
Terrestrial	-6.62	13.62
Terrestrial	-8.54	14.03
Terrestrial	-16.5	4.7
Terrestrial	-14.9	5.2
Terrestrial	-15.4	5.4
Terrestrial	-15.6	5.7
Terrestrial	-14.8	5.7
Terrestrial	-14.4	5.8
Terrestrial	-14.5	5.9
Terrestrial	-12	6.2
Terrestrial	-8.7	6.4
Terrestrial	-12.5	6.4
Terrestrial	-13.5	6.5
Terrestrial	-13.1	7
Terrestrial	-11.2	7.1
Terrestrial	-13.3	7.2
Terrestrial	-11.3	7.3
Terrestrial	-11.2	7.4
Terrestrial	-13.2	7.4
Terrestrial	-11.2	7.4
Terrestrial	-12.9	7.4
Terrestrial	-13.9	7.6
Terrestrial	-12.9	7.7
Terrestrial	-14	7.8
Terrestrial	-12.6	7.8
Terrestrial	-12.4	7.9
Terrestrial	-12.2	7.9
Terrestrial	-12	7.9
Terrestrial	-10.4	8
Terrestrial	-9.6	8.2
Terrestrial	-13	8.2
Terrestrial	-10.7	8.3
Terrestrial	-12.4	8.4
Terrestrial	-11.4	9.5
Terrestrial	-17	4.17
Terrestrial	-19.44	4.73
Terrestrial	-17	5.4
Terrestrial	-16.3	5.7
Terrestrial	-17.78	5.87
Terrestrial	-15.2	6.1
Terrestrial	-16.1	6.2
Terrestrial	-12.5	6.2
Terrestrial	-18.9	6.3
Terrestrial	-17.34	6.49
Terrestrial	-19.1	6.6
Terrestrial	-18.1	7
Terrestrial	-18.8	7.2
Terrestrial	-18.5	7.4
Terrestrial	-15.6	7.4
Terrestrial	-20.4	7.4
Terrestrial	-18.7	7.6
Terrestrial	-18.1	7.8
Terrestrial	-18.4	7.8
Terrestrial	-15.7	7.9
Terrestrial	-18.6	8
Terrestrial	-18.6	8
Terrestrial	-15.7	8
Terrestrial	-12.4	8.3
Terrestrial	-17.2	9.8
Terrestrial	-19.4	10.6
Terrestrial	-20.6	9.5
Terrestrial	-12.3	6.4
Terrestrial	-8.8	8.7
Terrestrial	-16.5	5
Terrestrial	-18.7	6.8
Terrestrial	-18.8	7.6
Terrestrial	-18.5	7.6
Terrestrial	-18	7.8
Terrestrial	-17.7	8.2
Terrestrial	-17.8	8.2
Terrestrial	-19.7	8.6
Terrestrial	-18.5	8.8
Marine	-12.8	19.5
Marine	-13.01	21.45
Marine	-11.61	16.04
Marine	-12.35	15.8
Marine	-11.9	15.35
Marine	-11.5	15.5
Marine	-11.89	15.62
Marine	-12.01	15.91
Marine	-11.59	14.65
Marine	-10.32	14.91
Marine	-9.94	14.95
Marine	-11.75	18.16
C4	-10.3	27.4
C4	-9.4	21
C4	-10.3	10
C4	-10.3	14
C4	-10.3	15.4
C4	-10	16.1
C4	-10.5	19.8
C4	-10.1	17.4
C4	-9.2	21.4
C4	-10.5	15.4
C4	-9.9	16.5
C4	-10.5	13.6
C4	-11.2	18.7
C4	-10.3	14.8
C4	-9.5	17.5
C4	-11.7	20
C4	-9.3	14.6
C4	-11.5	24.1
C4	-9.9	15.6
C4	-10.4	25.1
C4	-10	21.3
C4	-10.3	19.9
C4	-10.3	19.9
C4	-9.6	17.8
C4	-10.3	20.5
C4	-10	17.1
C4	-9.9	18.3
C4	-10.2	13.4
C4	-9.8	20.1
C4	-9.6	24.4
C4	-9.7	25.5
C4	-10.2	11.6
C4	-8.7	12.8
C4	-9.2	21.7
C4	-9.6	23.5
C4	-9.9	21.1
C4	-9.44473	12.2348
C4	-9.70224	7.16054
C4	-9.6073	19.1919
C4	-9.30841	6.75299
C4	-9.77271	10.632
C4	-9.17306	15.1833
C4	-8.81652	12.0631
C3	-25.6394	17.0309
C3	-26.5406	15.806
C3	-24.0107	8.02108
C3	-28.0828	12.8688
C3	-22.3825	3.41457
C3	-23.4132	3.31051
C3	-23.7019	4.117
C3	-24.2436	10.9615
C3	-25.2977	17.6042
C3	-26.2	2.1
C3	-25.7	6.8
C3	-25.3	23.7
C3	-25.7	6.9
C3	-25.3	7.3
C3	-25.4	12.5
C3	-27.4	14.7
C3	-25.4	17.1
C3	-22.1	17.4
C3	-25.3	18
C3	-23.3	19.7
C3	-26.7	20.5
C3	-23	30.6

## Sheet: peru_discrimination
Source	Meand13C	SDd13C	Meand15N	SDd15N
Terrestrial	1	0	3	0
Marine	1	0	5.5	0.5
C4	4.8	0.5	3	0
C3	4.8	0.5	3	0
